# Supplementary material for: Human Gut Microbiome Can Degrade the Sweetener Acesulfame K with Potential Damaging Effects in the Intestinal Barrier Function
Source: J Agric Food Chem. 2026 Apr 21;74(17):13990–7. doi: 10.1021/acs.jafc.5c16498 (PMC13154174; doi:10.1021/acs.jafc.5c16498)
Supplement: Supplementary file 1 [file jf5c16498_si_001.xlsx]

## Sheet: 3.1.6.1
EC_ID	Gene_ID	Taxonomy										3.1.6.1 Relative abundance
3.1.6.1	AceKR11_150184	k__Bacteria;p__Actinomycetota;c__Coriobacteriia;o__Coriobacteriales;f__Coriobacteriaceae;g__Collinsella										8.52278e-09
3.1.6.1	AceKR11_79262	k__Bacteria;p__Bacillota
3.1.6.1	AceKR12_217189	k__Bacteria;p__Bacillota;c__Clostridia;o__Eubacteriales
3.1.6.1	AceKR13_227081	k__Bacteria;p__Bacillota;c__Clostridia;o__Eubacteriales
3.1.6.1	AceKR13_50405	k__Bacteria;p__Bacillota;c__Clostridia;o__Eubacteriales;f__Oscillospiraceae
3.1.6.1	AceKR11_70786	k__Bacteria;p__Bacteroidota;c__Bacteroidia;o__Bacteroidales
3.1.6.1	AceKR12_207410	k__Bacteria;p__Bacteroidota;c__Bacteroidia;o__Bacteroidales
3.1.6.1	AceKR12_34752	k__Bacteria;p__Bacteroidota;c__Bacteroidia;o__Bacteroidales;f__Bacteroidaceae
3.1.6.1	AceKR11_112408	k__Bacteria;p__Bacteroidota;c__Bacteroidia;o__Bacteroidales;f__Bacteroidaceae;g__Bacteroides
3.1.6.1	AceKR11_63821	k__Bacteria;p__Bacteroidota;c__Bacteroidia;o__Bacteroidales;f__Bacteroidaceae;g__Bacteroides
3.1.6.1	AceKR31_111416	k__Bacteria;p__Bacillota;c__Clostridia;o__Eubacteriales
3.1.6.1	AceKR31_114732	k__Bacteria;p__Bacteroidota;c__Bacteroidia;o__Bacteroidales;f__Barnesiellaceae;g__Barnesiella;s__Barnesiella intestinihominis
3.1.6.1	AceKR31_9607	k__Bacteria;p__Bacillota;c__Clostridia;o__Eubacteriales;f__Oscillospiraceae;g__Pusillibacter;s__Pusillibacter faecalis										5.10771e-09
3.1.6.1	AceKR32_192576	k__Bacteria
3.1.6.1	AceKR32_253076	k__Bacteria;p__Bacteroidota;c__Bacteroidia;o__Bacteroidales;f__Barnesiellaceae;g__Barnesiella;s__Barnesiella intestinihominis
3.1.6.1	AceKR32_54491	k__Bacteria;p__Bacteroidota;c__Bacteroidia;o__Bacteroidales;f__Bacteroidaceae;g__Phocaeicola
3.1.6.1	AceKR32_556	k__Bacteria;p__Bacillota
3.1.6.1	AceKR33_150514	k__Bacteria;p__Bacillota;c__Clostridia;o__Eubacteriales;f__Unclassified;g__Unclassified;s__Clostridiales bacterium
3.1.6.1	AceKR33_173559	k__Bacteria;p__Bacteroidota;c__Bacteroidia;o__Bacteroidales;f__Barnesiellaceae;g__Barnesiella;s__Barnesiella intestinihominis
3.1.6.1	AceKR33_202131	k__Bacteria;p__Bacillota;c__Clostridia;o__Eubacteriales;f__Clostridiaceae;g__Hungatella;s__Hungatella hathewayi
3.1.6.1	AceKR33_210007	k__Bacteria;p__Bacillota;c__Clostridia;o__Eubacteriales
3.1.6.1	AceKR33_244980	k__Bacteria;p__Bacillota;c__Clostridia;o__Eubacteriales
3.1.6.1	AceKR33_257661	k__Bacteria;p__Bacillota;c__Clostridia;o__Eubacteriales;f__Lachnospiraceae;g__Unclassified;s__Lachnospiraceae bacterium NLAE-zl-G231
3.1.6.1	AceKR33_289099	k__Bacteria;p__Bacillota;c__Bacilli;o__Bacillales;f__Paenibacillaceae;g__Paenibacillus;s__Paenibacillus dendritiformis
3.1.6.1	AceKR33_341655	k__Bacteria;p__Bacillota;c__Clostridia;o__Eubacteriales;f__Lachnospiraceae
3.1.6.1	AceKR33_36855	k__Bacteria;p__Bacillota;c__Clostridia;o__Eubacteriales;f__Clostridiaceae
3.1.6.1	CR11_143513	k__Bacteria;p__Bacteroidota;c__Bacteroidia;o__Bacteroidales;f__Bacteroidaceae										5.48865e-09
3.1.6.1	CR12_119938	k__Bacteria;p__Bacteroidota;c__Bacteroidia;o__Bacteroidales;f__Bacteroidaceae;g__Bacteroides;s__Bacteroides nordii
3.1.6.1	CR31_145156	k__Bacteria;p__Bacillota										2.20497e-09
3.1.6.1	CR31_167820	k__Bacteria;p__Bacteroidota;c__Bacteroidia;o__Bacteroidales;f__Tannerellaceae;g__Parabacteroides
3.1.6.1	CR31_243684	k__Bacteria;p__Bacteroidota;c__Bacteroidia;o__Bacteroidales;f__Tannerellaceae;g__Parabacteroides
3.1.6.1	CR32_242079	k__Bacteria;p__Bacteroidota;c__Bacteroidia;o__Bacteroidales;f__Tannerellaceae;g__Parabacteroides
3.1.6.1	CR32_304480	k__Bacteria;p__Bacteroidota;c__Bacteroidia;o__Bacteroidales;f__Bacteroidaceae;g__Bacteroides;s__Bacteroides nordii
3.1.6.1	CR33_172281	k__Bacteria;p__Bacteroidota;c__Bacteroidia;o__Bacteroidales;f__Tannerellaceae;g__Parabacteroides
3.1.6.1	CR33_228381	k__Bacteria;p__Bacillota;c__Clostridia;o__Eubacteriales;f__Lachnospiraceae;g__Eisenbergiella;s__Eisenbergiella massiliensis

## Sheet: 3.1.6.8
EC_ID	Gene_ID	Taxonomy								3.1.6.8 Relative abundance
3.1.6.8	AceKR11_105524	k__Bacteria;p__Bacteroidota;c__Bacteroidia;o__Bacteroidales								8.42325e-09
3.1.6.8	AceKR11_120343	k__Bacteria;p__Bacteroidota;c__Bacteroidia;o__Bacteroidales;f__Bacteroidaceae;g__Bacteroides
3.1.6.8	AceKR11_44136	k__Bacteria;p__Bacteroidota;c__Bacteroidia;o__Bacteroidales
3.1.6.8	AceKR11_44137	k__Bacteria;p__Bacteroidota;c__Bacteroidia;o__Bacteroidales
3.1.6.8	AceKR11_6070	k__Bacteria;p__Bacteroidota;c__Bacteroidia;o__Bacteroidales;f__Bacteroidaceae;g__Bacteroides
3.1.6.8	AceKR11_105524	k__Bacteria;p__Bacteroidota;c__Bacteroidia;o__Bacteroidales
3.1.6.8	AceKR11_120343	k__Bacteria;p__Bacteroidota;c__Bacteroidia;o__Bacteroidales;f__Bacteroidaceae;g__Bacteroides
3.1.6.8	AceKR11_44136	k__Bacteria;p__Bacteroidota;c__Bacteroidia;o__Bacteroidales
3.1.6.8	AceKR11_44137	k__Bacteria;p__Bacteroidota;c__Bacteroidia;o__Bacteroidales
3.1.6.8	AceKR11_6070	k__Bacteria;p__Bacteroidota;c__Bacteroidia;o__Bacteroidales;f__Bacteroidaceae;g__Bacteroides
3.1.6.8	AceKR31_194484	k__Bacteria;p__Bacillota;c__Clostridia;o__Eubacteriales								7.51658e-08
3.1.6.8	AceKR31_194484	k__Bacteria;p__Bacillota;c__Clostridia;o__Eubacteriales
3.1.6.8	AceKR32_203848	k__Bacteria
3.1.6.8	AceKR33_118581	k__Bacteria;p__Bacillota;c__Bacilli;o__Bacillales;f__Paenibacillaceae;g__Paenibacillus;s__Paenibacillus filicis
3.1.6.8	AceKR33_118581	k__Bacteria;p__Bacillota;c__Bacilli;o__Bacillales;f__Paenibacillaceae;g__Paenibacillus;s__Paenibacillus filicis
3.1.6.8	AceKR33_149267	k__Bacteria
3.1.6.8	AceKR33_149267	k__Bacteria
3.1.6.8	AceKR33_162043	k__Bacteria;p__Bacteroidota;c__Bacteroidia;o__Bacteroidales;f__Bacteroidaceae;g__Bacteroides
3.1.6.8	AceKR33_162043	k__Bacteria;p__Bacteroidota;c__Bacteroidia;o__Bacteroidales;f__Bacteroidaceae;g__Bacteroides
3.1.6.8	AceKR33_314315	k__Bacteria;p__Bacillota;c__Clostridia;o__Eubacteriales
3.1.6.8	AceKR33_314315	k__Bacteria;p__Bacillota;c__Clostridia;o__Eubacteriales
3.1.6.8	CR11_179833	k__Bacteria;p__Bacteroidota;c__Bacteroidia;o__Bacteroidales								5.98604e-09
3.1.6.8	CR11_179833	k__Bacteria;p__Bacteroidota;c__Bacteroidia;o__Bacteroidales
3.1.6.8	CR31_134358	k__Bacteria;p__Bacteroidota;c__Bacteroidia;o__Bacteroidales;f__Rikenellaceae;g__Alistipes								6.60186e-08
3.1.6.8	CR31_134358	k__Bacteria;p__Bacteroidota;c__Bacteroidia;o__Bacteroidales;f__Rikenellaceae;g__Alistipes
3.1.6.8	CR31_195841	k__Bacteria;p__Bacteroidota;c__Bacteroidia;o__Bacteroidales;f__Bacteroidaceae;g__Bacteroides
3.1.6.8	CR31_195841	k__Bacteria;p__Bacteroidota;c__Bacteroidia;o__Bacteroidales;f__Bacteroidaceae;g__Bacteroides
3.1.6.8	CR31_230816	k__Bacteria;p__Bacteroidota;c__Bacteroidia;o__Bacteroidales;f__Tannerellaceae;g__Parabacteroides;s__Parabacteroides sp. HGS0025
3.1.6.8	CR31_230816	k__Bacteria;p__Bacteroidota;c__Bacteroidia;o__Bacteroidales;f__Tannerellaceae;g__Parabacteroides;s__Parabacteroides sp. HGS0025
3.1.6.8	CR31_46322	k__Bacteria;p__Bacteroidota;c__Bacteroidia;o__Bacteroidales;f__Bacteroidaceae;g__Bacteroides
3.1.6.8	CR31_46322	k__Bacteria;p__Bacteroidota;c__Bacteroidia;o__Bacteroidales;f__Bacteroidaceae;g__Bacteroides
3.1.6.8	CR32_136163	k__Bacteria;p__Bacteroidota;c__Bacteroidia;o__Bacteroidales;f__Bacteroidaceae;g__Bacteroides
3.1.6.8	CR32_136163	k__Bacteria;p__Bacteroidota;c__Bacteroidia;o__Bacteroidales;f__Bacteroidaceae;g__Bacteroides
3.1.6.8	CR32_141559	k__Bacteria;p__Bacillota;c__Clostridia;o__Eubacteriales
3.1.6.8	CR32_141559	k__Bacteria;p__Bacillota;c__Clostridia;o__Eubacteriales
3.1.6.8	CR33_144190	k__Bacteria;p__Bacteroidota;c__Bacteroidia;o__Bacteroidales;f__Bacteroidaceae;g__Bacteroides
3.1.6.8	CR33_144190	k__Bacteria;p__Bacteroidota;c__Bacteroidia;o__Bacteroidales;f__Bacteroidaceae;g__Bacteroides
3.1.6.8	CR33_201666	k__Bacteria;p__Bacillota;c__Clostridia;o__Eubacteriales;f__Clostridiaceae;g__Hungatella
3.1.6.8	CR33_201666	k__Bacteria;p__Bacillota;c__Clostridia;o__Eubacteriales;f__Clostridiaceae;g__Hungatella
3.1.6.8	CR33_294700	k__Bacteria;p__Bacteroidota;c__Bacteroidia;o__Bacteroidales;f__Rikenellaceae;g__Alistipes
3.1.6.8	CR33_294700	k__Bacteria;p__Bacteroidota;c__Bacteroidia;o__Bacteroidales;f__Rikenellaceae;g__Alistipes

## Sheet: 3.5.1.4
EC_ID	Gene_ID	Taxonomy												3.5.1.4 Relative abundance
3.5.1.4	AceKR11_100556	k__Bacteria;p__Pseudomonadota;c__Betaproteobacteria;o__Burkholderiales;f__Sutterellaceae;g__Sutterella;s__Sutterella wadsworthensis												1.40944e-07
3.5.1.4	AceKR11_100556	k__Bacteria;p__Pseudomonadota;c__Betaproteobacteria;o__Burkholderiales;f__Sutterellaceae;g__Sutterella;s__Sutterella wadsworthensis
3.5.1.4	AceKR11_100556	k__Bacteria;p__Pseudomonadota;c__Betaproteobacteria;o__Burkholderiales;f__Sutterellaceae;g__Sutterella;s__Sutterella wadsworthensis
3.5.1.4	AceKR11_100556	k__Bacteria;p__Pseudomonadota;c__Betaproteobacteria;o__Burkholderiales;f__Sutterellaceae;g__Sutterella;s__Sutterella wadsworthensis
3.5.1.4	AceKR11_103402	k__Bacteria;p__Bacillota;c__Clostridia
3.5.1.4	AceKR11_103402	k__Bacteria;p__Bacillota;c__Clostridia
3.5.1.4	AceKR11_103402	k__Bacteria;p__Bacillota;c__Clostridia
3.5.1.4	AceKR11_103402	k__Bacteria;p__Bacillota;c__Clostridia
3.5.1.4	AceKR11_155281	k__Bacteria;p__Bacillota;c__Clostridia;o__Eubacteriales;f__Lachnospiraceae;g__Enterocloster;s__Enterocloster lavalensis
3.5.1.4	AceKR11_155281	k__Bacteria;p__Bacillota;c__Clostridia;o__Eubacteriales;f__Lachnospiraceae;g__Enterocloster;s__Enterocloster lavalensis
3.5.1.4	AceKR11_155281	k__Bacteria;p__Bacillota;c__Clostridia;o__Eubacteriales;f__Lachnospiraceae;g__Enterocloster;s__Enterocloster lavalensis
3.5.1.4	AceKR11_155281	k__Bacteria;p__Bacillota;c__Clostridia;o__Eubacteriales;f__Lachnospiraceae;g__Enterocloster;s__Enterocloster lavalensis
3.5.1.4	AceKR11_19320	k__Bacteria;p__Thermodesulfobacteriota;c__Desulfovibrionia;o__Desulfovibrionales;f__Desulfovibrionaceae;g__Bilophila;s__Bilophila wadsworthia
3.5.1.4	AceKR11_19320	k__Bacteria;p__Thermodesulfobacteriota;c__Desulfovibrionia;o__Desulfovibrionales;f__Desulfovibrionaceae;g__Bilophila;s__Bilophila wadsworthia
3.5.1.4	AceKR11_19320	k__Bacteria;p__Thermodesulfobacteriota;c__Desulfovibrionia;o__Desulfovibrionales;f__Desulfovibrionaceae;g__Bilophila;s__Bilophila wadsworthia
3.5.1.4	AceKR11_19320	k__Bacteria;p__Thermodesulfobacteriota;c__Desulfovibrionia;o__Desulfovibrionales;f__Desulfovibrionaceae;g__Bilophila;s__Bilophila wadsworthia
3.5.1.4	AceKR11_19322	k__Bacteria;p__Thermodesulfobacteriota;c__Desulfovibrionia;o__Desulfovibrionales;f__Desulfovibrionaceae;g__Bilophila
3.5.1.4	AceKR11_19322	k__Bacteria;p__Thermodesulfobacteriota;c__Desulfovibrionia;o__Desulfovibrionales;f__Desulfovibrionaceae;g__Bilophila
3.5.1.4	AceKR11_19322	k__Bacteria;p__Thermodesulfobacteriota;c__Desulfovibrionia;o__Desulfovibrionales;f__Desulfovibrionaceae;g__Bilophila
3.5.1.4	AceKR11_19322	k__Bacteria;p__Thermodesulfobacteriota;c__Desulfovibrionia;o__Desulfovibrionales;f__Desulfovibrionaceae;g__Bilophila
3.5.1.4	AceKR11_19610	k__Bacteria;p__Bacillota;c__Clostridia;o__Eubacteriales
3.5.1.4	AceKR11_19610	k__Bacteria;p__Bacillota;c__Clostridia;o__Eubacteriales
3.5.1.4	AceKR11_19610	k__Bacteria;p__Bacillota;c__Clostridia;o__Eubacteriales
3.5.1.4	AceKR11_19610	k__Bacteria;p__Bacillota;c__Clostridia;o__Eubacteriales
3.5.1.4	AceKR11_65148	k__Bacteria;p__Bacillota;c__Negativicutes;o__Acidaminococcales;f__Acidaminococcaceae;g__Phascolarctobacterium;s__Phascolarctobacterium faecium
3.5.1.4	AceKR11_65148	k__Bacteria;p__Bacillota;c__Negativicutes;o__Acidaminococcales;f__Acidaminococcaceae;g__Phascolarctobacterium;s__Phascolarctobacterium faecium
3.5.1.4	AceKR11_65148	k__Bacteria;p__Bacillota;c__Negativicutes;o__Acidaminococcales;f__Acidaminococcaceae;g__Phascolarctobacterium;s__Phascolarctobacterium faecium
3.5.1.4	AceKR11_65148	k__Bacteria;p__Bacillota;c__Negativicutes;o__Acidaminococcales;f__Acidaminococcaceae;g__Phascolarctobacterium;s__Phascolarctobacterium faecium
3.5.1.4	AceKR11_75601	k__Bacteria;p__Bacillota;c__Clostridia;o__Eubacteriales;f__Clostridiaceae;g__Clostridium;s__Clostridium sp. KLE 1755
3.5.1.4	AceKR11_75601	k__Bacteria;p__Bacillota;c__Clostridia;o__Eubacteriales;f__Clostridiaceae;g__Clostridium;s__Clostridium sp. KLE 1755
3.5.1.4	AceKR11_75601	k__Bacteria;p__Bacillota;c__Clostridia;o__Eubacteriales;f__Clostridiaceae;g__Clostridium;s__Clostridium sp. KLE 1755
3.5.1.4	AceKR11_75601	k__Bacteria;p__Bacillota;c__Clostridia;o__Eubacteriales;f__Clostridiaceae;g__Clostridium;s__Clostridium sp. KLE 1755
3.5.1.4	AceKR12_15071	k__Bacteria;p__Bacillota;c__Clostridia;o__Eubacteriales;f__Lachnospiraceae;g__Blautia
3.5.1.4	AceKR12_15071	k__Bacteria;p__Bacillota;c__Clostridia;o__Eubacteriales;f__Lachnospiraceae;g__Blautia
3.5.1.4	AceKR12_15071	k__Bacteria;p__Bacillota;c__Clostridia;o__Eubacteriales;f__Lachnospiraceae;g__Blautia
3.5.1.4	AceKR12_15071	k__Bacteria;p__Bacillota;c__Clostridia;o__Eubacteriales;f__Lachnospiraceae;g__Blautia
3.5.1.4	AceKR12_204254	k__Bacteria;p__Bacillota;c__Clostridia;o__Eubacteriales
3.5.1.4	AceKR12_204254	k__Bacteria;p__Bacillota;c__Clostridia;o__Eubacteriales
3.5.1.4	AceKR12_204254	k__Bacteria;p__Bacillota;c__Clostridia;o__Eubacteriales
3.5.1.4	AceKR12_204254	k__Bacteria;p__Bacillota;c__Clostridia;o__Eubacteriales
3.5.1.4	AceKR13_220733	k__Bacteria;p__Bacillota;c__Clostridia;o__Eubacteriales
3.5.1.4	AceKR13_220733	k__Bacteria;p__Bacillota;c__Clostridia;o__Eubacteriales
3.5.1.4	AceKR13_220733	k__Bacteria;p__Bacillota;c__Clostridia;o__Eubacteriales
3.5.1.4	AceKR13_220733	k__Bacteria;p__Bacillota;c__Clostridia;o__Eubacteriales
3.5.1.4	AceKR13_225530	k__Bacteria;p__Pseudomonadota;c__Gammaproteobacteria;o__Enterobacterales;f__Enterobacteriaceae
3.5.1.4	AceKR13_225530	k__Bacteria;p__Pseudomonadota;c__Gammaproteobacteria;o__Enterobacterales;f__Enterobacteriaceae
3.5.1.4	AceKR13_225530	k__Bacteria;p__Pseudomonadota;c__Gammaproteobacteria;o__Enterobacterales;f__Enterobacteriaceae
3.5.1.4	AceKR13_225530	k__Bacteria;p__Pseudomonadota;c__Gammaproteobacteria;o__Enterobacterales;f__Enterobacteriaceae
3.5.1.4	AceKR13_63043	k__Bacteria;p__Bacillota;c__Clostridia;o__Eubacteriales;f__Clostridiaceae;g__Clostridium;s__Clostridium transplantifaecale
3.5.1.4	AceKR13_63043	k__Bacteria;p__Bacillota;c__Clostridia;o__Eubacteriales;f__Clostridiaceae;g__Clostridium;s__Clostridium transplantifaecale
3.5.1.4	AceKR13_63043	k__Bacteria;p__Bacillota;c__Clostridia;o__Eubacteriales;f__Clostridiaceae;g__Clostridium;s__Clostridium transplantifaecale
3.5.1.4	AceKR13_63043	k__Bacteria;p__Bacillota;c__Clostridia;o__Eubacteriales;f__Clostridiaceae;g__Clostridium;s__Clostridium transplantifaecale
3.5.1.4	AceKR31_115017	k__Bacteria;p__Actinomycetota;c__Actinomycetes;o__Mycobacteriales;f__Nocardiaceae;g__Rhodococcus												4.92397e-06
3.5.1.4	AceKR31_115017	k__Bacteria;p__Actinomycetota;c__Actinomycetes;o__Mycobacteriales;f__Nocardiaceae;g__Rhodococcus
3.5.1.4	AceKR31_115017	k__Bacteria;p__Actinomycetota;c__Actinomycetes;o__Mycobacteriales;f__Nocardiaceae;g__Rhodococcus
3.5.1.4	AceKR31_115017	k__Bacteria;p__Actinomycetota;c__Actinomycetes;o__Mycobacteriales;f__Nocardiaceae;g__Rhodococcus
3.5.1.4	AceKR31_115060	k__Bacteria;p__Actinomycetota;c__Actinomycetes;o__Mycobacteriales;f__Nocardiaceae;g__Rhodococcus
3.5.1.4	AceKR31_115060	k__Bacteria;p__Actinomycetota;c__Actinomycetes;o__Mycobacteriales;f__Nocardiaceae;g__Rhodococcus
3.5.1.4	AceKR31_115060	k__Bacteria;p__Actinomycetota;c__Actinomycetes;o__Mycobacteriales;f__Nocardiaceae;g__Rhodococcus
3.5.1.4	AceKR31_115060	k__Bacteria;p__Actinomycetota;c__Actinomycetes;o__Mycobacteriales;f__Nocardiaceae;g__Rhodococcus
3.5.1.4	AceKR31_139791	k__Bacteria;p__Actinomycetota;c__Actinomycetes
3.5.1.4	AceKR31_139791	k__Bacteria;p__Actinomycetota;c__Actinomycetes
3.5.1.4	AceKR31_139791	k__Bacteria;p__Actinomycetota;c__Actinomycetes
3.5.1.4	AceKR31_139791	k__Bacteria;p__Actinomycetota;c__Actinomycetes
3.5.1.4	AceKR31_14158	k__Bacteria;p__Actinomycetota;c__Actinomycetes;o__Mycobacteriales;f__Nocardiaceae
3.5.1.4	AceKR31_14158	k__Bacteria;p__Actinomycetota;c__Actinomycetes;o__Mycobacteriales;f__Nocardiaceae
3.5.1.4	AceKR31_14158	k__Bacteria;p__Actinomycetota;c__Actinomycetes;o__Mycobacteriales;f__Nocardiaceae
3.5.1.4	AceKR31_14158	k__Bacteria;p__Actinomycetota;c__Actinomycetes;o__Mycobacteriales;f__Nocardiaceae
3.5.1.4	AceKR31_167795	k__Bacteria
3.5.1.4	AceKR31_167795	k__Bacteria
3.5.1.4	AceKR31_167795	k__Bacteria
3.5.1.4	AceKR31_167795	k__Bacteria
3.5.1.4	AceKR31_178727	k__Bacteria;p__Actinomycetota;c__Actinomycetes;o__Mycobacteriales;f__Nocardiaceae
3.5.1.4	AceKR31_178727	k__Bacteria;p__Actinomycetota;c__Actinomycetes;o__Mycobacteriales;f__Nocardiaceae
3.5.1.4	AceKR31_178727	k__Bacteria;p__Actinomycetota;c__Actinomycetes;o__Mycobacteriales;f__Nocardiaceae
3.5.1.4	AceKR31_178727	k__Bacteria;p__Actinomycetota;c__Actinomycetes;o__Mycobacteriales;f__Nocardiaceae
3.5.1.4	AceKR31_180871	k__Bacteria;p__Pseudomonadota;c__Gammaproteobacteria;o__Enterobacterales;f__Enterobacteriaceae;g__Klebsiella
3.5.1.4	AceKR31_180871	k__Bacteria;p__Pseudomonadota;c__Gammaproteobacteria;o__Enterobacterales;f__Enterobacteriaceae;g__Klebsiella
3.5.1.4	AceKR31_180871	k__Bacteria;p__Pseudomonadota;c__Gammaproteobacteria;o__Enterobacterales;f__Enterobacteriaceae;g__Klebsiella
3.5.1.4	AceKR31_180871	k__Bacteria;p__Pseudomonadota;c__Gammaproteobacteria;o__Enterobacterales;f__Enterobacteriaceae;g__Klebsiella
3.5.1.4	AceKR31_185981	k__Bacteria;p__Bacillota;c__Clostridia;o__Eubacteriales;f__Lachnospiraceae;g__Eisenbergiella
3.5.1.4	AceKR31_185981	k__Bacteria;p__Bacillota;c__Clostridia;o__Eubacteriales;f__Lachnospiraceae;g__Eisenbergiella
3.5.1.4	AceKR31_185981	k__Bacteria;p__Bacillota;c__Clostridia;o__Eubacteriales;f__Lachnospiraceae;g__Eisenbergiella
3.5.1.4	AceKR31_185981	k__Bacteria;p__Bacillota;c__Clostridia;o__Eubacteriales;f__Lachnospiraceae;g__Eisenbergiella
3.5.1.4	AceKR31_193715	k__Bacteria;p__Pseudomonadota;c__Gammaproteobacteria;o__Enterobacterales;f__Enterobacteriaceae;g__Raoultella
3.5.1.4	AceKR31_193715	k__Bacteria;p__Pseudomonadota;c__Gammaproteobacteria;o__Enterobacterales;f__Enterobacteriaceae;g__Raoultella
3.5.1.4	AceKR31_193715	k__Bacteria;p__Pseudomonadota;c__Gammaproteobacteria;o__Enterobacterales;f__Enterobacteriaceae;g__Raoultella
3.5.1.4	AceKR31_193715	k__Bacteria;p__Pseudomonadota;c__Gammaproteobacteria;o__Enterobacterales;f__Enterobacteriaceae;g__Raoultella
3.5.1.4	AceKR31_202671	k__Bacteria;p__Actinomycetota;c__Actinomycetes;o__Mycobacteriales;f__Nocardiaceae;g__Rhodococcus
3.5.1.4	AceKR31_202671	k__Bacteria;p__Actinomycetota;c__Actinomycetes;o__Mycobacteriales;f__Nocardiaceae;g__Rhodococcus
3.5.1.4	AceKR31_202671	k__Bacteria;p__Actinomycetota;c__Actinomycetes;o__Mycobacteriales;f__Nocardiaceae;g__Rhodococcus
3.5.1.4	AceKR31_202671	k__Bacteria;p__Actinomycetota;c__Actinomycetes;o__Mycobacteriales;f__Nocardiaceae;g__Rhodococcus
3.5.1.4	AceKR31_203155	k__Bacteria;p__Actinomycetota;c__Actinomycetes;o__Mycobacteriales;f__Nocardiaceae;g__Rhodococcus
3.5.1.4	AceKR31_203155	k__Bacteria;p__Actinomycetota;c__Actinomycetes;o__Mycobacteriales;f__Nocardiaceae;g__Rhodococcus
3.5.1.4	AceKR31_203155	k__Bacteria;p__Actinomycetota;c__Actinomycetes;o__Mycobacteriales;f__Nocardiaceae;g__Rhodococcus
3.5.1.4	AceKR31_203155	k__Bacteria;p__Actinomycetota;c__Actinomycetes;o__Mycobacteriales;f__Nocardiaceae;g__Rhodococcus
3.5.1.4	AceKR31_223291	k__Bacteria;p__Pseudomonadota;c__Gammaproteobacteria;o__Enterobacterales;f__Enterobacteriaceae;g__Klebsiella;s__Klebsiella michiganensis
3.5.1.4	AceKR31_223291	k__Bacteria;p__Pseudomonadota;c__Gammaproteobacteria;o__Enterobacterales;f__Enterobacteriaceae;g__Klebsiella;s__Klebsiella michiganensis
3.5.1.4	AceKR31_223291	k__Bacteria;p__Pseudomonadota;c__Gammaproteobacteria;o__Enterobacterales;f__Enterobacteriaceae;g__Klebsiella;s__Klebsiella michiganensis
3.5.1.4	AceKR31_223291	k__Bacteria;p__Pseudomonadota;c__Gammaproteobacteria;o__Enterobacterales;f__Enterobacteriaceae;g__Klebsiella;s__Klebsiella michiganensis
3.5.1.4	AceKR31_225257	k__Bacteria;p__Bacillota;c__Clostridia;o__Eubacteriales
3.5.1.4	AceKR31_225257	k__Bacteria;p__Bacillota;c__Clostridia;o__Eubacteriales
3.5.1.4	AceKR31_225257	k__Bacteria;p__Bacillota;c__Clostridia;o__Eubacteriales
3.5.1.4	AceKR31_225257	k__Bacteria;p__Bacillota;c__Clostridia;o__Eubacteriales
3.5.1.4	AceKR31_226771	k__Bacteria;p__Actinomycetota;c__Actinomycetes;o__Mycobacteriales;f__Nocardiaceae;g__Rhodococcus
3.5.1.4	AceKR31_226771	k__Bacteria;p__Actinomycetota;c__Actinomycetes;o__Mycobacteriales;f__Nocardiaceae;g__Rhodococcus
3.5.1.4	AceKR31_226771	k__Bacteria;p__Actinomycetota;c__Actinomycetes;o__Mycobacteriales;f__Nocardiaceae;g__Rhodococcus
3.5.1.4	AceKR31_226771	k__Bacteria;p__Actinomycetota;c__Actinomycetes;o__Mycobacteriales;f__Nocardiaceae;g__Rhodococcus
3.5.1.4	AceKR31_233871	k__Bacteria;p__Pseudomonadota;c__Gammaproteobacteria;o__Enterobacterales;f__Enterobacteriaceae;g__Klebsiella
3.5.1.4	AceKR31_233871	k__Bacteria;p__Pseudomonadota;c__Gammaproteobacteria;o__Enterobacterales;f__Enterobacteriaceae;g__Klebsiella
3.5.1.4	AceKR31_233871	k__Bacteria;p__Pseudomonadota;c__Gammaproteobacteria;o__Enterobacterales;f__Enterobacteriaceae;g__Klebsiella
3.5.1.4	AceKR31_233871	k__Bacteria;p__Pseudomonadota;c__Gammaproteobacteria;o__Enterobacterales;f__Enterobacteriaceae;g__Klebsiella
3.5.1.4	AceKR31_262092	k__Bacteria;p__Pseudomonadota;c__Gammaproteobacteria
3.5.1.4	AceKR31_262092	k__Bacteria;p__Pseudomonadota;c__Gammaproteobacteria
3.5.1.4	AceKR31_262092	k__Bacteria;p__Pseudomonadota;c__Gammaproteobacteria
3.5.1.4	AceKR31_262092	k__Bacteria;p__Pseudomonadota;c__Gammaproteobacteria
3.5.1.4	AceKR31_266732	k__Bacteria;p__Actinomycetota;c__Actinomycetes;o__Mycobacteriales;f__Nocardiaceae
3.5.1.4	AceKR31_266732	k__Bacteria;p__Actinomycetota;c__Actinomycetes;o__Mycobacteriales;f__Nocardiaceae
3.5.1.4	AceKR31_266732	k__Bacteria;p__Actinomycetota;c__Actinomycetes;o__Mycobacteriales;f__Nocardiaceae
3.5.1.4	AceKR31_266732	k__Bacteria;p__Actinomycetota;c__Actinomycetes;o__Mycobacteriales;f__Nocardiaceae
3.5.1.4	AceKR31_286840	k__Bacteria;p__Bacillota;c__Clostridia;o__Eubacteriales;f__Oscillospiraceae;g__Unclassified;s__Ruminococcaceae bacterium TF06-43
3.5.1.4	AceKR31_286840	k__Bacteria;p__Bacillota;c__Clostridia;o__Eubacteriales;f__Oscillospiraceae;g__Unclassified;s__Ruminococcaceae bacterium TF06-43
3.5.1.4	AceKR31_286840	k__Bacteria;p__Bacillota;c__Clostridia;o__Eubacteriales;f__Oscillospiraceae;g__Unclassified;s__Ruminococcaceae bacterium TF06-43
3.5.1.4	AceKR31_286840	k__Bacteria;p__Bacillota;c__Clostridia;o__Eubacteriales;f__Oscillospiraceae;g__Unclassified;s__Ruminococcaceae bacterium TF06-43
3.5.1.4	AceKR31_292318	k__Bacteria;p__Actinomycetota;c__Actinomycetes;o__Mycobacteriales;f__Nocardiaceae;g__Rhodococcus;s__Rhodococcus erythropolis
3.5.1.4	AceKR31_292318	k__Bacteria;p__Actinomycetota;c__Actinomycetes;o__Mycobacteriales;f__Nocardiaceae;g__Rhodococcus;s__Rhodococcus erythropolis
3.5.1.4	AceKR31_292318	k__Bacteria;p__Actinomycetota;c__Actinomycetes;o__Mycobacteriales;f__Nocardiaceae;g__Rhodococcus;s__Rhodococcus erythropolis
3.5.1.4	AceKR31_292318	k__Bacteria;p__Actinomycetota;c__Actinomycetes;o__Mycobacteriales;f__Nocardiaceae;g__Rhodococcus;s__Rhodococcus erythropolis
3.5.1.4	AceKR31_303871	k__Bacteria;p__Actinomycetota;c__Actinomycetes;o__Mycobacteriales;f__Nocardiaceae;g__Rhodococcus;s__Rhodococcus sp. P27
3.5.1.4	AceKR31_303871	k__Bacteria;p__Actinomycetota;c__Actinomycetes;o__Mycobacteriales;f__Nocardiaceae;g__Rhodococcus;s__Rhodococcus sp. P27
3.5.1.4	AceKR31_303871	k__Bacteria;p__Actinomycetota;c__Actinomycetes;o__Mycobacteriales;f__Nocardiaceae;g__Rhodococcus;s__Rhodococcus sp. P27
3.5.1.4	AceKR31_303871	k__Bacteria;p__Actinomycetota;c__Actinomycetes;o__Mycobacteriales;f__Nocardiaceae;g__Rhodococcus;s__Rhodococcus sp. P27
3.5.1.4	AceKR31_312247	k__Bacteria;p__Actinomycetota;c__Actinomycetes;o__Mycobacteriales;f__Nocardiaceae;g__Rhodococcus;s__Rhodococcus erythropolis
3.5.1.4	AceKR31_312247	k__Bacteria;p__Actinomycetota;c__Actinomycetes;o__Mycobacteriales;f__Nocardiaceae;g__Rhodococcus;s__Rhodococcus erythropolis
3.5.1.4	AceKR31_312247	k__Bacteria;p__Actinomycetota;c__Actinomycetes;o__Mycobacteriales;f__Nocardiaceae;g__Rhodococcus;s__Rhodococcus erythropolis
3.5.1.4	AceKR31_312247	k__Bacteria;p__Actinomycetota;c__Actinomycetes;o__Mycobacteriales;f__Nocardiaceae;g__Rhodococcus;s__Rhodococcus erythropolis
3.5.1.4	AceKR31_4438	k__Bacteria;p__Pseudomonadota;c__Gammaproteobacteria;o__Enterobacterales;f__Enterobacteriaceae;g__Klebsiella;s__Klebsiella michiganensis
3.5.1.4	AceKR31_4438	k__Bacteria;p__Pseudomonadota;c__Gammaproteobacteria;o__Enterobacterales;f__Enterobacteriaceae;g__Klebsiella;s__Klebsiella michiganensis
3.5.1.4	AceKR31_4438	k__Bacteria;p__Pseudomonadota;c__Gammaproteobacteria;o__Enterobacterales;f__Enterobacteriaceae;g__Klebsiella;s__Klebsiella michiganensis
3.5.1.4	AceKR31_4438	k__Bacteria;p__Pseudomonadota;c__Gammaproteobacteria;o__Enterobacterales;f__Enterobacteriaceae;g__Klebsiella;s__Klebsiella michiganensis
3.5.1.4	AceKR31_61767	k__Bacteria;p__Actinomycetota;c__Actinomycetes;o__Mycobacteriales;f__Nocardiaceae;g__Rhodococcus
3.5.1.4	AceKR31_61767	k__Bacteria;p__Actinomycetota;c__Actinomycetes;o__Mycobacteriales;f__Nocardiaceae;g__Rhodococcus
3.5.1.4	AceKR31_61767	k__Bacteria;p__Actinomycetota;c__Actinomycetes;o__Mycobacteriales;f__Nocardiaceae;g__Rhodococcus
3.5.1.4	AceKR31_61767	k__Bacteria;p__Actinomycetota;c__Actinomycetes;o__Mycobacteriales;f__Nocardiaceae;g__Rhodococcus
3.5.1.4	AceKR31_89075	k__Bacteria;p__Bacillota;c__Clostridia;o__Eubacteriales;f__Lachnospiraceae
3.5.1.4	AceKR31_89075	k__Bacteria;p__Bacillota;c__Clostridia;o__Eubacteriales;f__Lachnospiraceae
3.5.1.4	AceKR31_89075	k__Bacteria;p__Bacillota;c__Clostridia;o__Eubacteriales;f__Lachnospiraceae
3.5.1.4	AceKR31_89075	k__Bacteria;p__Bacillota;c__Clostridia;o__Eubacteriales;f__Lachnospiraceae
3.5.1.4	AceKR31_98953	k__Bacteria;p__Actinomycetota;c__Actinomycetes;o__Mycobacteriales;f__Nocardiaceae
3.5.1.4	AceKR31_98953	k__Bacteria;p__Actinomycetota;c__Actinomycetes;o__Mycobacteriales;f__Nocardiaceae
3.5.1.4	AceKR31_98953	k__Bacteria;p__Actinomycetota;c__Actinomycetes;o__Mycobacteriales;f__Nocardiaceae
3.5.1.4	AceKR31_98953	k__Bacteria;p__Actinomycetota;c__Actinomycetes;o__Mycobacteriales;f__Nocardiaceae
3.5.1.4	AceKR32_123761	k__Bacteria;p__Actinomycetota;c__Actinomycetes;o__Mycobacteriales;f__Nocardiaceae;g__Rhodococcus
3.5.1.4	AceKR32_123761	k__Bacteria;p__Actinomycetota;c__Actinomycetes;o__Mycobacteriales;f__Nocardiaceae;g__Rhodococcus
3.5.1.4	AceKR32_123761	k__Bacteria;p__Actinomycetota;c__Actinomycetes;o__Mycobacteriales;f__Nocardiaceae;g__Rhodococcus
3.5.1.4	AceKR32_123761	k__Bacteria;p__Actinomycetota;c__Actinomycetes;o__Mycobacteriales;f__Nocardiaceae;g__Rhodococcus
3.5.1.4	AceKR32_173251	k__Bacteria;p__Bacillota;c__Clostridia;o__Eubacteriales
3.5.1.4	AceKR32_173251	k__Bacteria;p__Bacillota;c__Clostridia;o__Eubacteriales
3.5.1.4	AceKR32_173251	k__Bacteria;p__Bacillota;c__Clostridia;o__Eubacteriales
3.5.1.4	AceKR32_173251	k__Bacteria;p__Bacillota;c__Clostridia;o__Eubacteriales
3.5.1.4	AceKR32_189791	k__Bacteria;p__Actinomycetota;c__Actinomycetes;o__Bifidobacteriales;f__Bifidobacteriaceae;g__Bifidobacterium;s__Bifidobacterium longum
3.5.1.4	AceKR32_189791	k__Bacteria;p__Actinomycetota;c__Actinomycetes;o__Bifidobacteriales;f__Bifidobacteriaceae;g__Bifidobacterium;s__Bifidobacterium longum
3.5.1.4	AceKR32_189791	k__Bacteria;p__Actinomycetota;c__Actinomycetes;o__Bifidobacteriales;f__Bifidobacteriaceae;g__Bifidobacterium;s__Bifidobacterium longum
3.5.1.4	AceKR32_189791	k__Bacteria;p__Actinomycetota;c__Actinomycetes;o__Bifidobacteriales;f__Bifidobacteriaceae;g__Bifidobacterium;s__Bifidobacterium longum
3.5.1.4	AceKR32_243145	k__Bacteria;p__Actinomycetota;c__Actinomycetes;o__Mycobacteriales;f__Nocardiaceae;g__Rhodococcus
3.5.1.4	AceKR32_243145	k__Bacteria;p__Actinomycetota;c__Actinomycetes;o__Mycobacteriales;f__Nocardiaceae;g__Rhodococcus
3.5.1.4	AceKR32_243145	k__Bacteria;p__Actinomycetota;c__Actinomycetes;o__Mycobacteriales;f__Nocardiaceae;g__Rhodococcus
3.5.1.4	AceKR32_243145	k__Bacteria;p__Actinomycetota;c__Actinomycetes;o__Mycobacteriales;f__Nocardiaceae;g__Rhodococcus
3.5.1.4	AceKR32_254727	k__Bacteria;p__Actinomycetota;c__Actinomycetes;o__Mycobacteriales;f__Nocardiaceae
3.5.1.4	AceKR32_254727	k__Bacteria;p__Actinomycetota;c__Actinomycetes;o__Mycobacteriales;f__Nocardiaceae
3.5.1.4	AceKR32_254727	k__Bacteria;p__Actinomycetota;c__Actinomycetes;o__Mycobacteriales;f__Nocardiaceae
3.5.1.4	AceKR32_254727	k__Bacteria;p__Actinomycetota;c__Actinomycetes;o__Mycobacteriales;f__Nocardiaceae
3.5.1.4	AceKR32_273497	k__Bacteria;p__Pseudomonadota;c__Gammaproteobacteria;o__Enterobacterales;f__Enterobacteriaceae;g__Klebsiella
3.5.1.4	AceKR32_273497	k__Bacteria;p__Pseudomonadota;c__Gammaproteobacteria;o__Enterobacterales;f__Enterobacteriaceae;g__Klebsiella
3.5.1.4	AceKR32_273497	k__Bacteria;p__Pseudomonadota;c__Gammaproteobacteria;o__Enterobacterales;f__Enterobacteriaceae;g__Klebsiella
3.5.1.4	AceKR32_273497	k__Bacteria;p__Pseudomonadota;c__Gammaproteobacteria;o__Enterobacterales;f__Enterobacteriaceae;g__Klebsiella
3.5.1.4	AceKR32_305897	k__Bacteria;p__Actinomycetota;c__Actinomycetes;o__Mycobacteriales;f__Nocardiaceae
3.5.1.4	AceKR32_305897	k__Bacteria;p__Actinomycetota;c__Actinomycetes;o__Mycobacteriales;f__Nocardiaceae
3.5.1.4	AceKR32_305897	k__Bacteria;p__Actinomycetota;c__Actinomycetes;o__Mycobacteriales;f__Nocardiaceae
3.5.1.4	AceKR32_305897	k__Bacteria;p__Actinomycetota;c__Actinomycetes;o__Mycobacteriales;f__Nocardiaceae
3.5.1.4	AceKR32_80533	k__Bacteria;p__Pseudomonadota;c__Gammaproteobacteria;o__Enterobacterales;f__Enterobacteriaceae;g__Raoultella
3.5.1.4	AceKR32_80533	k__Bacteria;p__Pseudomonadota;c__Gammaproteobacteria;o__Enterobacterales;f__Enterobacteriaceae;g__Raoultella
3.5.1.4	AceKR32_80533	k__Bacteria;p__Pseudomonadota;c__Gammaproteobacteria;o__Enterobacterales;f__Enterobacteriaceae;g__Raoultella
3.5.1.4	AceKR32_80533	k__Bacteria;p__Pseudomonadota;c__Gammaproteobacteria;o__Enterobacterales;f__Enterobacteriaceae;g__Raoultella
3.5.1.4	AceKR32_97548	k__Bacteria;p__Actinomycetota;c__Actinomycetes;o__Mycobacteriales;f__Nocardiaceae
3.5.1.4	AceKR32_97548	k__Bacteria;p__Actinomycetota;c__Actinomycetes;o__Mycobacteriales;f__Nocardiaceae
3.5.1.4	AceKR32_97548	k__Bacteria;p__Actinomycetota;c__Actinomycetes;o__Mycobacteriales;f__Nocardiaceae
3.5.1.4	AceKR32_97548	k__Bacteria;p__Actinomycetota;c__Actinomycetes;o__Mycobacteriales;f__Nocardiaceae
3.5.1.4	AceKR33_113524	k__Bacteria;p__Bacillota;c__Clostridia;o__Eubacteriales
3.5.1.4	AceKR33_113524	k__Bacteria;p__Bacillota;c__Clostridia;o__Eubacteriales
3.5.1.4	AceKR33_113524	k__Bacteria;p__Bacillota;c__Clostridia;o__Eubacteriales
3.5.1.4	AceKR33_113524	k__Bacteria;p__Bacillota;c__Clostridia;o__Eubacteriales
3.5.1.4	AceKR33_141311	k__Bacteria;p__Bacillota;c__Bacilli;o__Bacillales;f__Bacillaceae;g__Cytobacillus;s__Cytobacillus horneckiae
3.5.1.4	AceKR33_141311	k__Bacteria;p__Bacillota;c__Bacilli;o__Bacillales;f__Bacillaceae;g__Cytobacillus;s__Cytobacillus horneckiae
3.5.1.4	AceKR33_141311	k__Bacteria;p__Bacillota;c__Bacilli;o__Bacillales;f__Bacillaceae;g__Cytobacillus;s__Cytobacillus horneckiae
3.5.1.4	AceKR33_141311	k__Bacteria;p__Bacillota;c__Bacilli;o__Bacillales;f__Bacillaceae;g__Cytobacillus;s__Cytobacillus horneckiae
3.5.1.4	AceKR33_164328	k__Bacteria;p__Bacillota;c__Clostridia;o__Eubacteriales
3.5.1.4	AceKR33_164328	k__Bacteria;p__Bacillota;c__Clostridia;o__Eubacteriales
3.5.1.4	AceKR33_164328	k__Bacteria;p__Bacillota;c__Clostridia;o__Eubacteriales
3.5.1.4	AceKR33_164328	k__Bacteria;p__Bacillota;c__Clostridia;o__Eubacteriales
3.5.1.4	AceKR33_187296	k__Bacteria;p__Bacillota;c__Clostridia;o__Eubacteriales;f__Oscillospiraceae;g__Unclassified;s__Ruminococcaceae bacterium TF06-43
3.5.1.4	AceKR33_187296	k__Bacteria;p__Bacillota;c__Clostridia;o__Eubacteriales;f__Oscillospiraceae;g__Unclassified;s__Ruminococcaceae bacterium TF06-43
3.5.1.4	AceKR33_187296	k__Bacteria;p__Bacillota;c__Clostridia;o__Eubacteriales;f__Oscillospiraceae;g__Unclassified;s__Ruminococcaceae bacterium TF06-43
3.5.1.4	AceKR33_187296	k__Bacteria;p__Bacillota;c__Clostridia;o__Eubacteriales;f__Oscillospiraceae;g__Unclassified;s__Ruminococcaceae bacterium TF06-43
3.5.1.4	AceKR33_19459	k__Bacteria;p__Pseudomonadota;c__Unclassified;o__Unclassified;f__Unclassified;g__Unclassified;s__Proteobacteria bacterium CAG:139
3.5.1.4	AceKR33_19459	k__Bacteria;p__Pseudomonadota;c__Unclassified;o__Unclassified;f__Unclassified;g__Unclassified;s__Proteobacteria bacterium CAG:139
3.5.1.4	AceKR33_19459	k__Bacteria;p__Pseudomonadota;c__Unclassified;o__Unclassified;f__Unclassified;g__Unclassified;s__Proteobacteria bacterium CAG:139
3.5.1.4	AceKR33_19459	k__Bacteria;p__Pseudomonadota;c__Unclassified;o__Unclassified;f__Unclassified;g__Unclassified;s__Proteobacteria bacterium CAG:139
3.5.1.4	AceKR33_242156	k__Bacteria;p__Actinomycetota;c__Actinomycetes;o__Mycobacteriales;f__Nocardiaceae;g__Rhodococcus
3.5.1.4	AceKR33_242156	k__Bacteria;p__Actinomycetota;c__Actinomycetes;o__Mycobacteriales;f__Nocardiaceae;g__Rhodococcus
3.5.1.4	AceKR33_242156	k__Bacteria;p__Actinomycetota;c__Actinomycetes;o__Mycobacteriales;f__Nocardiaceae;g__Rhodococcus
3.5.1.4	AceKR33_242156	k__Bacteria;p__Actinomycetota;c__Actinomycetes;o__Mycobacteriales;f__Nocardiaceae;g__Rhodococcus
3.5.1.4	AceKR33_279784	k__Bacteria;p__Pseudomonadota;c__Gammaproteobacteria;o__Enterobacterales
3.5.1.4	AceKR33_279784	k__Bacteria;p__Pseudomonadota;c__Gammaproteobacteria;o__Enterobacterales
3.5.1.4	AceKR33_279784	k__Bacteria;p__Pseudomonadota;c__Gammaproteobacteria;o__Enterobacterales
3.5.1.4	AceKR33_279784	k__Bacteria;p__Pseudomonadota;c__Gammaproteobacteria;o__Enterobacterales
3.5.1.4	AceKR33_349206	k__Bacteria;p__Bacillota;c__Clostridia;o__Eubacteriales;f__Lachnospiraceae;g__Unclassified;s__Lachnospiraceae bacterium NLAE-zl-G231
3.5.1.4	AceKR33_349206	k__Bacteria;p__Bacillota;c__Clostridia;o__Eubacteriales;f__Lachnospiraceae;g__Unclassified;s__Lachnospiraceae bacterium NLAE-zl-G231
3.5.1.4	AceKR33_349206	k__Bacteria;p__Bacillota;c__Clostridia;o__Eubacteriales;f__Lachnospiraceae;g__Unclassified;s__Lachnospiraceae bacterium NLAE-zl-G231
3.5.1.4	AceKR33_349206	k__Bacteria;p__Bacillota;c__Clostridia;o__Eubacteriales;f__Lachnospiraceae;g__Unclassified;s__Lachnospiraceae bacterium NLAE-zl-G231
3.5.1.4	AceKR33_5751	k__Bacteria;p__Bacillota;c__Clostridia;o__Eubacteriales;f__Oscillospiraceae;g__Anaerotruncus;s__Anaerotruncus colihominis
3.5.1.4	AceKR33_5751	k__Bacteria;p__Bacillota;c__Clostridia;o__Eubacteriales;f__Oscillospiraceae;g__Anaerotruncus;s__Anaerotruncus colihominis
3.5.1.4	AceKR33_5751	k__Bacteria;p__Bacillota;c__Clostridia;o__Eubacteriales;f__Oscillospiraceae;g__Anaerotruncus;s__Anaerotruncus colihominis
3.5.1.4	AceKR33_5751	k__Bacteria;p__Bacillota;c__Clostridia;o__Eubacteriales;f__Oscillospiraceae;g__Anaerotruncus;s__Anaerotruncus colihominis
3.5.1.4	CR11_129033	k__Bacteria;p__Bacillota;c__Negativicutes;o__Veillonellales;f__Veillonellaceae;g__Dialister;s__Dialister pneumosintes												2.79147e-07
3.5.1.4	CR11_129033	k__Bacteria;p__Bacillota;c__Negativicutes;o__Veillonellales;f__Veillonellaceae;g__Dialister;s__Dialister pneumosintes
3.5.1.4	CR11_129033	k__Bacteria;p__Bacillota;c__Negativicutes;o__Veillonellales;f__Veillonellaceae;g__Dialister;s__Dialister pneumosintes
3.5.1.4	CR11_129033	k__Bacteria;p__Bacillota;c__Negativicutes;o__Veillonellales;f__Veillonellaceae;g__Dialister;s__Dialister pneumosintes
3.5.1.4	CR11_22058	k__Bacteria;p__Bacillota;c__Bacilli;o__Lactobacillales;f__Enterococcaceae;g__Enterococcus
3.5.1.4	CR11_22058	k__Bacteria;p__Bacillota;c__Bacilli;o__Lactobacillales;f__Enterococcaceae;g__Enterococcus
3.5.1.4	CR11_22058	k__Bacteria;p__Bacillota;c__Bacilli;o__Lactobacillales;f__Enterococcaceae;g__Enterococcus
3.5.1.4	CR11_22058	k__Bacteria;p__Bacillota;c__Bacilli;o__Lactobacillales;f__Enterococcaceae;g__Enterococcus
3.5.1.4	CR11_37255	k__Bacteria;p__Actinomycetota;c__Actinomycetes;o__Bifidobacteriales;f__Bifidobacteriaceae
3.5.1.4	CR11_37255	k__Bacteria;p__Actinomycetota;c__Actinomycetes;o__Bifidobacteriales;f__Bifidobacteriaceae
3.5.1.4	CR11_37255	k__Bacteria;p__Actinomycetota;c__Actinomycetes;o__Bifidobacteriales;f__Bifidobacteriaceae
3.5.1.4	CR11_37255	k__Bacteria;p__Actinomycetota;c__Actinomycetes;o__Bifidobacteriales;f__Bifidobacteriaceae
3.5.1.4	CR11_85516	k__Bacteria;p__Pseudomonadota;c__Alphaproteobacteria;o__Hyphomicrobiales
3.5.1.4	CR11_85516	k__Bacteria;p__Pseudomonadota;c__Alphaproteobacteria;o__Hyphomicrobiales
3.5.1.4	CR11_85516	k__Bacteria;p__Pseudomonadota;c__Alphaproteobacteria;o__Hyphomicrobiales
3.5.1.4	CR11_85516	k__Bacteria;p__Pseudomonadota;c__Alphaproteobacteria;o__Hyphomicrobiales
3.5.1.4	CR12_120064	k__Bacteria;p__Pseudomonadota;c__Betaproteobacteria;o__Burkholderiales;f__Sutterellaceae;g__Parasutterella;s__Parasutterella excrementihominis
3.5.1.4	CR12_120064	k__Bacteria;p__Pseudomonadota;c__Betaproteobacteria;o__Burkholderiales;f__Sutterellaceae;g__Parasutterella;s__Parasutterella excrementihominis
3.5.1.4	CR12_120064	k__Bacteria;p__Pseudomonadota;c__Betaproteobacteria;o__Burkholderiales;f__Sutterellaceae;g__Parasutterella;s__Parasutterella excrementihominis
3.5.1.4	CR12_120064	k__Bacteria;p__Pseudomonadota;c__Betaproteobacteria;o__Burkholderiales;f__Sutterellaceae;g__Parasutterella;s__Parasutterella excrementihominis
3.5.1.4	CR12_176169	k__Bacteria;p__Actinomycetota;c__Actinomycetes;o__Mycobacteriales;f__Corynebacteriaceae;g__Corynebacterium;s__Corynebacterium variabile
3.5.1.4	CR12_176169	k__Bacteria;p__Actinomycetota;c__Actinomycetes;o__Mycobacteriales;f__Corynebacteriaceae;g__Corynebacterium;s__Corynebacterium variabile
3.5.1.4	CR12_176169	k__Bacteria;p__Actinomycetota;c__Actinomycetes;o__Mycobacteriales;f__Corynebacteriaceae;g__Corynebacterium;s__Corynebacterium variabile
3.5.1.4	CR12_176169	k__Bacteria;p__Actinomycetota;c__Actinomycetes;o__Mycobacteriales;f__Corynebacteriaceae;g__Corynebacterium;s__Corynebacterium variabile
3.5.1.4	CR13_181208	k__Bacteria;p__Actinomycetota;c__Actinomycetes;o__Mycobacteriales;f__Corynebacteriaceae;g__Corynebacterium;s__Corynebacterium variabile
3.5.1.4	CR13_181208	k__Bacteria;p__Actinomycetota;c__Actinomycetes;o__Mycobacteriales;f__Corynebacteriaceae;g__Corynebacterium;s__Corynebacterium variabile
3.5.1.4	CR13_181208	k__Bacteria;p__Actinomycetota;c__Actinomycetes;o__Mycobacteriales;f__Corynebacteriaceae;g__Corynebacterium;s__Corynebacterium variabile
3.5.1.4	CR13_181208	k__Bacteria;p__Actinomycetota;c__Actinomycetes;o__Mycobacteriales;f__Corynebacteriaceae;g__Corynebacterium;s__Corynebacterium variabile
3.5.1.4	CR31_1144	k__Bacteria;p__Bacillota;c__Bacilli;o__Lactobacillales;f__Lactobacillaceae;g__Levilactobacillus;s__Levilactobacillus brevis												6.50452e-06
3.5.1.4	CR31_1144	k__Bacteria;p__Bacillota;c__Bacilli;o__Lactobacillales;f__Lactobacillaceae;g__Levilactobacillus;s__Levilactobacillus brevis
3.5.1.4	CR31_1144	k__Bacteria;p__Bacillota;c__Bacilli;o__Lactobacillales;f__Lactobacillaceae;g__Levilactobacillus;s__Levilactobacillus brevis
3.5.1.4	CR31_1144	k__Bacteria;p__Bacillota;c__Bacilli;o__Lactobacillales;f__Lactobacillaceae;g__Levilactobacillus;s__Levilactobacillus brevis
3.5.1.4	CR31_126681	k__Bacteria;p__Pseudomonadota;c__Betaproteobacteria;o__Burkholderiales;f__Alcaligenaceae;g__Achromobacter
3.5.1.4	CR31_126681	k__Bacteria;p__Pseudomonadota;c__Betaproteobacteria;o__Burkholderiales;f__Alcaligenaceae;g__Achromobacter
3.5.1.4	CR31_126681	k__Bacteria;p__Pseudomonadota;c__Betaproteobacteria;o__Burkholderiales;f__Alcaligenaceae;g__Achromobacter
3.5.1.4	CR31_126681	k__Bacteria;p__Pseudomonadota;c__Betaproteobacteria;o__Burkholderiales;f__Alcaligenaceae;g__Achromobacter
3.5.1.4	CR31_19280	k__Bacteria;p__Synergistota;c__Synergistia;o__Synergistales;f__Dethiosulfovibrionaceae;g__Pyramidobacter
3.5.1.4	CR31_19280	k__Bacteria;p__Synergistota;c__Synergistia;o__Synergistales;f__Dethiosulfovibrionaceae;g__Pyramidobacter
3.5.1.4	CR31_19280	k__Bacteria;p__Synergistota;c__Synergistia;o__Synergistales;f__Dethiosulfovibrionaceae;g__Pyramidobacter
3.5.1.4	CR31_19280	k__Bacteria;p__Synergistota;c__Synergistia;o__Synergistales;f__Dethiosulfovibrionaceae;g__Pyramidobacter
3.5.1.4	CR31_254665	k__Bacteria;p__Pseudomonadota;c__Betaproteobacteria;o__Burkholderiales;f__Alcaligenaceae;g__Achromobacter
3.5.1.4	CR31_254665	k__Bacteria;p__Pseudomonadota;c__Betaproteobacteria;o__Burkholderiales;f__Alcaligenaceae;g__Achromobacter
3.5.1.4	CR31_254665	k__Bacteria;p__Pseudomonadota;c__Betaproteobacteria;o__Burkholderiales;f__Alcaligenaceae;g__Achromobacter
3.5.1.4	CR31_254665	k__Bacteria;p__Pseudomonadota;c__Betaproteobacteria;o__Burkholderiales;f__Alcaligenaceae;g__Achromobacter
3.5.1.4	CR31_283231	k__Bacteria;p__Pseudomonadota;c__Betaproteobacteria;o__Burkholderiales;f__Alcaligenaceae;g__Achromobacter
3.5.1.4	CR31_283231	k__Bacteria;p__Pseudomonadota;c__Betaproteobacteria;o__Burkholderiales;f__Alcaligenaceae;g__Achromobacter
3.5.1.4	CR31_283231	k__Bacteria;p__Pseudomonadota;c__Betaproteobacteria;o__Burkholderiales;f__Alcaligenaceae;g__Achromobacter
3.5.1.4	CR31_283231	k__Bacteria;p__Pseudomonadota;c__Betaproteobacteria;o__Burkholderiales;f__Alcaligenaceae;g__Achromobacter
3.5.1.4	CR31_288778	k__Bacteria;p__Pseudomonadota;c__Betaproteobacteria;o__Burkholderiales;f__Alcaligenaceae;g__Achromobacter
3.5.1.4	CR31_288778	k__Bacteria;p__Pseudomonadota;c__Betaproteobacteria;o__Burkholderiales;f__Alcaligenaceae;g__Achromobacter
3.5.1.4	CR31_288778	k__Bacteria;p__Pseudomonadota;c__Betaproteobacteria;o__Burkholderiales;f__Alcaligenaceae;g__Achromobacter
3.5.1.4	CR31_288778	k__Bacteria;p__Pseudomonadota;c__Betaproteobacteria;o__Burkholderiales;f__Alcaligenaceae;g__Achromobacter
3.5.1.4	CR31_290645	k__Bacteria;p__Pseudomonadota;c__Alphaproteobacteria;o__Hyphomicrobiales;f__Brucellaceae;g__Brucella;s__Brucella anthropi
3.5.1.4	CR31_290645	k__Bacteria;p__Pseudomonadota;c__Alphaproteobacteria;o__Hyphomicrobiales;f__Brucellaceae;g__Brucella;s__Brucella anthropi
3.5.1.4	CR31_290645	k__Bacteria;p__Pseudomonadota;c__Alphaproteobacteria;o__Hyphomicrobiales;f__Brucellaceae;g__Brucella;s__Brucella anthropi
3.5.1.4	CR31_290645	k__Bacteria;p__Pseudomonadota;c__Alphaproteobacteria;o__Hyphomicrobiales;f__Brucellaceae;g__Brucella;s__Brucella anthropi
3.5.1.4	CR31_307414	k__Bacteria;p__Pseudomonadota;c__Alphaproteobacteria;o__Hyphomicrobiales;f__Brucellaceae
3.5.1.4	CR31_307414	k__Bacteria;p__Pseudomonadota;c__Alphaproteobacteria;o__Hyphomicrobiales;f__Brucellaceae
3.5.1.4	CR31_307414	k__Bacteria;p__Pseudomonadota;c__Alphaproteobacteria;o__Hyphomicrobiales;f__Brucellaceae
3.5.1.4	CR31_307414	k__Bacteria;p__Pseudomonadota;c__Alphaproteobacteria;o__Hyphomicrobiales;f__Brucellaceae
3.5.1.4	CR32_107133	k__Bacteria;p__Bacillota;c__Clostridia;o__Eubacteriales;f__Oscillospiraceae;g__Anaerotruncus
3.5.1.4	CR32_107133	k__Bacteria;p__Bacillota;c__Clostridia;o__Eubacteriales;f__Oscillospiraceae;g__Anaerotruncus
3.5.1.4	CR32_107133	k__Bacteria;p__Bacillota;c__Clostridia;o__Eubacteriales;f__Oscillospiraceae;g__Anaerotruncus
3.5.1.4	CR32_107133	k__Bacteria;p__Bacillota;c__Clostridia;o__Eubacteriales;f__Oscillospiraceae;g__Anaerotruncus
3.5.1.4	CR32_109624	k__Bacteria;p__Pseudomonadota;c__Gammaproteobacteria;o__Enterobacterales;f__Enterobacteriaceae;g__Klebsiella
3.5.1.4	CR32_109624	k__Bacteria;p__Pseudomonadota;c__Gammaproteobacteria;o__Enterobacterales;f__Enterobacteriaceae;g__Klebsiella
3.5.1.4	CR32_109624	k__Bacteria;p__Pseudomonadota;c__Gammaproteobacteria;o__Enterobacterales;f__Enterobacteriaceae;g__Klebsiella
3.5.1.4	CR32_109624	k__Bacteria;p__Pseudomonadota;c__Gammaproteobacteria;o__Enterobacterales;f__Enterobacteriaceae;g__Klebsiella
3.5.1.4	CR33_155991	k__Bacteria;p__Bacillota;c__Clostridia;o__Eubacteriales
3.5.1.4	CR33_155991	k__Bacteria;p__Bacillota;c__Clostridia;o__Eubacteriales
3.5.1.4	CR33_155991	k__Bacteria;p__Bacillota;c__Clostridia;o__Eubacteriales
3.5.1.4	CR33_155991	k__Bacteria;p__Bacillota;c__Clostridia;o__Eubacteriales
3.5.1.4	CR33_243955	k__Bacteria;p__Bacillota;c__Clostridia;o__Eubacteriales
3.5.1.4	CR33_243955	k__Bacteria;p__Bacillota;c__Clostridia;o__Eubacteriales
3.5.1.4	CR33_243955	k__Bacteria;p__Bacillota;c__Clostridia;o__Eubacteriales
3.5.1.4	CR33_243955	k__Bacteria;p__Bacillota;c__Clostridia;o__Eubacteriales
3.5.1.4	CR33_260072	k__Bacteria;p__Bacillota;c__Clostridia;o__Eubacteriales;f__Oscillospiraceae;g__Lawsonibacter;s__Lawsonibacter celer
3.5.1.4	CR33_260072	k__Bacteria;p__Bacillota;c__Clostridia;o__Eubacteriales;f__Oscillospiraceae;g__Lawsonibacter;s__Lawsonibacter celer
3.5.1.4	CR33_260072	k__Bacteria;p__Bacillota;c__Clostridia;o__Eubacteriales;f__Oscillospiraceae;g__Lawsonibacter;s__Lawsonibacter celer
3.5.1.4	CR33_260072	k__Bacteria;p__Bacillota;c__Clostridia;o__Eubacteriales;f__Oscillospiraceae;g__Lawsonibacter;s__Lawsonibacter celer
3.5.1.4	CR33_261166	k__Bacteria;p__Actinomycetota;c__Coriobacteriia;o__Eggerthellales;f__Eggerthellaceae;g__Eggerthella
3.5.1.4	CR33_261166	k__Bacteria;p__Actinomycetota;c__Coriobacteriia;o__Eggerthellales;f__Eggerthellaceae;g__Eggerthella
3.5.1.4	CR33_261166	k__Bacteria;p__Actinomycetota;c__Coriobacteriia;o__Eggerthellales;f__Eggerthellaceae;g__Eggerthella
3.5.1.4	CR33_261166	k__Bacteria;p__Actinomycetota;c__Coriobacteriia;o__Eggerthellales;f__Eggerthellaceae;g__Eggerthella
3.5.1.4	CR33_277068	k__Bacteria;p__Bacillota;c__Bacilli;o__Lactobacillales;f__Lactobacillaceae;g__Levilactobacillus;s__Levilactobacillus brevis
3.5.1.4	CR33_277068	k__Bacteria;p__Bacillota;c__Bacilli;o__Lactobacillales;f__Lactobacillaceae;g__Levilactobacillus;s__Levilactobacillus brevis
3.5.1.4	CR33_277068	k__Bacteria;p__Bacillota;c__Bacilli;o__Lactobacillales;f__Lactobacillaceae;g__Levilactobacillus;s__Levilactobacillus brevis
3.5.1.4	CR33_277068	k__Bacteria;p__Bacillota;c__Bacilli;o__Lactobacillales;f__Lactobacillaceae;g__Levilactobacillus;s__Levilactobacillus brevis

## Sheet: 2.8.3.8||2.8.3.9
EC_ID	Gene_ID	Taxonomy												2.8.3.8||2.8.3.9 Relative abundance
2.8.3.8||2.8.3.9	AceKR11_124191	k__Bacteria;p__Bacillota;c__Clostridia;o__Eubacteriales;f__Lachnospiraceae;g__Anaerostipes;s__Anaerostipes hadrus												9.34569e-06
2.8.3.8||2.8.3.9	AceKR11_124191	k__Bacteria;p__Bacillota;c__Clostridia;o__Eubacteriales;f__Lachnospiraceae;g__Anaerostipes;s__Anaerostipes hadrus
2.8.3.8||2.8.3.9	AceKR11_124191	k__Bacteria;p__Bacillota;c__Clostridia;o__Eubacteriales;f__Lachnospiraceae;g__Anaerostipes;s__Anaerostipes hadrus
2.8.3.8||2.8.3.9	AceKR11_124191	k__Bacteria;p__Bacillota;c__Clostridia;o__Eubacteriales;f__Lachnospiraceae;g__Anaerostipes;s__Anaerostipes hadrus
2.8.3.8||2.8.3.9	AceKR11_142367	k__Bacteria;p__Bacillota;c__Clostridia;o__Eubacteriales
2.8.3.8||2.8.3.9	AceKR11_142367	k__Bacteria;p__Bacillota;c__Clostridia;o__Eubacteriales
2.8.3.8||2.8.3.9	AceKR11_142367	k__Bacteria;p__Bacillota;c__Clostridia;o__Eubacteriales
2.8.3.8||2.8.3.9	AceKR11_142367	k__Bacteria;p__Bacillota;c__Clostridia;o__Eubacteriales
2.8.3.8||2.8.3.9	AceKR11_161545	k__Bacteria;p__Bacillota;c__Negativicutes;o__Acidaminococcales;f__Acidaminococcaceae;g__Phascolarctobacterium;s__Phascolarctobacterium faecium
2.8.3.8||2.8.3.9	AceKR11_161545	k__Bacteria;p__Bacillota;c__Negativicutes;o__Acidaminococcales;f__Acidaminococcaceae;g__Phascolarctobacterium;s__Phascolarctobacterium faecium
2.8.3.8||2.8.3.9	AceKR11_161545	k__Bacteria;p__Bacillota;c__Negativicutes;o__Acidaminococcales;f__Acidaminococcaceae;g__Phascolarctobacterium;s__Phascolarctobacterium faecium
2.8.3.8||2.8.3.9	AceKR11_161545	k__Bacteria;p__Bacillota;c__Negativicutes;o__Acidaminococcales;f__Acidaminococcaceae;g__Phascolarctobacterium;s__Phascolarctobacterium faecium
2.8.3.8||2.8.3.9	AceKR11_164003	k__Bacteria;p__Bacillota;c__Clostridia;o__Eubacteriales;f__Eubacteriaceae;g__Eubacterium;s__Eubacterium ramulus
2.8.3.8||2.8.3.9	AceKR11_164003	k__Bacteria;p__Bacillota;c__Clostridia;o__Eubacteriales;f__Eubacteriaceae;g__Eubacterium;s__Eubacterium ramulus
2.8.3.8||2.8.3.9	AceKR11_164003	k__Bacteria;p__Bacillota;c__Clostridia;o__Eubacteriales;f__Eubacteriaceae;g__Eubacterium;s__Eubacterium ramulus
2.8.3.8||2.8.3.9	AceKR11_164003	k__Bacteria;p__Bacillota;c__Clostridia;o__Eubacteriales;f__Eubacteriaceae;g__Eubacterium;s__Eubacterium ramulus
2.8.3.8||2.8.3.9	AceKR11_164004	k__Bacteria;p__Bacillota;c__Clostridia;o__Eubacteriales
2.8.3.8||2.8.3.9	AceKR11_164004	k__Bacteria;p__Bacillota;c__Clostridia;o__Eubacteriales
2.8.3.8||2.8.3.9	AceKR11_164004	k__Bacteria;p__Bacillota;c__Clostridia;o__Eubacteriales
2.8.3.8||2.8.3.9	AceKR11_164004	k__Bacteria;p__Bacillota;c__Clostridia;o__Eubacteriales
2.8.3.8||2.8.3.9	AceKR11_88962	k__Bacteria;p__Bacillota;c__Clostridia;o__Eubacteriales
2.8.3.8||2.8.3.9	AceKR11_88962	k__Bacteria;p__Bacillota;c__Clostridia;o__Eubacteriales
2.8.3.8||2.8.3.9	AceKR11_88962	k__Bacteria;p__Bacillota;c__Clostridia;o__Eubacteriales
2.8.3.8||2.8.3.9	AceKR11_88962	k__Bacteria;p__Bacillota;c__Clostridia;o__Eubacteriales
2.8.3.8||2.8.3.9	AceKR12_167456	k__Bacteria;p__Bacillota;c__Clostridia;o__Eubacteriales
2.8.3.8||2.8.3.9	AceKR12_167456	k__Bacteria;p__Bacillota;c__Clostridia;o__Eubacteriales
2.8.3.8||2.8.3.9	AceKR12_167456	k__Bacteria;p__Bacillota;c__Clostridia;o__Eubacteriales
2.8.3.8||2.8.3.9	AceKR12_167456	k__Bacteria;p__Bacillota;c__Clostridia;o__Eubacteriales
2.8.3.8||2.8.3.9	AceKR12_174857	k__Bacteria;p__Bacillota;c__Clostridia;o__Eubacteriales;f__Lachnospiraceae;g__Coprococcus;s__Coprococcus catus
2.8.3.8||2.8.3.9	AceKR12_174857	k__Bacteria;p__Bacillota;c__Clostridia;o__Eubacteriales;f__Lachnospiraceae;g__Coprococcus;s__Coprococcus catus
2.8.3.8||2.8.3.9	AceKR12_174857	k__Bacteria;p__Bacillota;c__Clostridia;o__Eubacteriales;f__Lachnospiraceae;g__Coprococcus;s__Coprococcus catus
2.8.3.8||2.8.3.9	AceKR12_174857	k__Bacteria;p__Bacillota;c__Clostridia;o__Eubacteriales;f__Lachnospiraceae;g__Coprococcus;s__Coprococcus catus
2.8.3.8||2.8.3.9	AceKR12_174858	k__Bacteria;p__Bacillota;c__Clostridia;o__Eubacteriales;f__Lachnospiraceae;g__Coprococcus;s__Coprococcus catus
2.8.3.8||2.8.3.9	AceKR12_174858	k__Bacteria;p__Bacillota;c__Clostridia;o__Eubacteriales;f__Lachnospiraceae;g__Coprococcus;s__Coprococcus catus
2.8.3.8||2.8.3.9	AceKR12_174858	k__Bacteria;p__Bacillota;c__Clostridia;o__Eubacteriales;f__Lachnospiraceae;g__Coprococcus;s__Coprococcus catus
2.8.3.8||2.8.3.9	AceKR12_174858	k__Bacteria;p__Bacillota;c__Clostridia;o__Eubacteriales;f__Lachnospiraceae;g__Coprococcus;s__Coprococcus catus
2.8.3.8||2.8.3.9	AceKR12_48013	k__Bacteria;p__Bacillota;c__Clostridia;o__Eubacteriales
2.8.3.8||2.8.3.9	AceKR12_48013	k__Bacteria;p__Bacillota;c__Clostridia;o__Eubacteriales
2.8.3.8||2.8.3.9	AceKR12_48013	k__Bacteria;p__Bacillota;c__Clostridia;o__Eubacteriales
2.8.3.8||2.8.3.9	AceKR12_48013	k__Bacteria;p__Bacillota;c__Clostridia;o__Eubacteriales
2.8.3.8||2.8.3.9	AceKR12_85166	k__Bacteria;p__Bacillota;c__Clostridia;o__Eubacteriales
2.8.3.8||2.8.3.9	AceKR12_85166	k__Bacteria;p__Bacillota;c__Clostridia;o__Eubacteriales
2.8.3.8||2.8.3.9	AceKR12_85166	k__Bacteria;p__Bacillota;c__Clostridia;o__Eubacteriales
2.8.3.8||2.8.3.9	AceKR12_85166	k__Bacteria;p__Bacillota;c__Clostridia;o__Eubacteriales
2.8.3.8||2.8.3.9	AceKR13_141877	k__Bacteria;p__Bacillota;c__Clostridia;o__Eubacteriales
2.8.3.8||2.8.3.9	AceKR13_141877	k__Bacteria;p__Bacillota;c__Clostridia;o__Eubacteriales
2.8.3.8||2.8.3.9	AceKR13_141877	k__Bacteria;p__Bacillota;c__Clostridia;o__Eubacteriales
2.8.3.8||2.8.3.9	AceKR13_141877	k__Bacteria;p__Bacillota;c__Clostridia;o__Eubacteriales
2.8.3.8||2.8.3.9	AceKR13_51829	k__Bacteria;p__Bacillota;c__Clostridia;o__Eubacteriales
2.8.3.8||2.8.3.9	AceKR13_51829	k__Bacteria;p__Bacillota;c__Clostridia;o__Eubacteriales
2.8.3.8||2.8.3.9	AceKR13_51829	k__Bacteria;p__Bacillota;c__Clostridia;o__Eubacteriales
2.8.3.8||2.8.3.9	AceKR13_51829	k__Bacteria;p__Bacillota;c__Clostridia;o__Eubacteriales
2.8.3.8||2.8.3.9	AceKR13_88908	k__Bacteria;p__Bacillota;c__Clostridia;o__Eubacteriales
2.8.3.8||2.8.3.9	AceKR13_88908	k__Bacteria;p__Bacillota;c__Clostridia;o__Eubacteriales
2.8.3.8||2.8.3.9	AceKR13_88908	k__Bacteria;p__Bacillota;c__Clostridia;o__Eubacteriales
2.8.3.8||2.8.3.9	AceKR13_88908	k__Bacteria;p__Bacillota;c__Clostridia;o__Eubacteriales
2.8.3.8||2.8.3.9	AceKR31_119829	k__Bacteria;p__Bacillota;c__Clostridia;o__Eubacteriales;f__Unclassified;g__Intestinimonas;s__Intestinimonas massiliensis												0.0181386
2.8.3.8||2.8.3.9	AceKR31_119829	k__Bacteria;p__Bacillota;c__Clostridia;o__Eubacteriales;f__Unclassified;g__Intestinimonas;s__Intestinimonas massiliensis
2.8.3.8||2.8.3.9	AceKR31_119829	k__Bacteria;p__Bacillota;c__Clostridia;o__Eubacteriales;f__Unclassified;g__Intestinimonas;s__Intestinimonas massiliensis
2.8.3.8||2.8.3.9	AceKR31_119829	k__Bacteria;p__Bacillota;c__Clostridia;o__Eubacteriales;f__Unclassified;g__Intestinimonas;s__Intestinimonas massiliensis
2.8.3.8||2.8.3.9	AceKR31_127580	k__Bacteria;p__Bacillota
2.8.3.8||2.8.3.9	AceKR31_127580	k__Bacteria;p__Bacillota
2.8.3.8||2.8.3.9	AceKR31_127580	k__Bacteria;p__Bacillota
2.8.3.8||2.8.3.9	AceKR31_127580	k__Bacteria;p__Bacillota
2.8.3.8||2.8.3.9	AceKR31_130117	k__Bacteria;p__Bacillota;c__Clostridia;o__Eubacteriales
2.8.3.8||2.8.3.9	AceKR31_130117	k__Bacteria;p__Bacillota;c__Clostridia;o__Eubacteriales
2.8.3.8||2.8.3.9	AceKR31_130117	k__Bacteria;p__Bacillota;c__Clostridia;o__Eubacteriales
2.8.3.8||2.8.3.9	AceKR31_130117	k__Bacteria;p__Bacillota;c__Clostridia;o__Eubacteriales
2.8.3.8||2.8.3.9	AceKR31_130118	k__Bacteria;p__Bacillota;c__Clostridia;o__Eubacteriales
2.8.3.8||2.8.3.9	AceKR31_130118	k__Bacteria;p__Bacillota;c__Clostridia;o__Eubacteriales
2.8.3.8||2.8.3.9	AceKR31_130118	k__Bacteria;p__Bacillota;c__Clostridia;o__Eubacteriales
2.8.3.8||2.8.3.9	AceKR31_130118	k__Bacteria;p__Bacillota;c__Clostridia;o__Eubacteriales
2.8.3.8||2.8.3.9	AceKR31_16082	k__Bacteria;p__Bacillota;c__Clostridia;o__Eubacteriales;f__Unclassified;g__Intestinimonas;s__Intestinimonas butyriciproducens
2.8.3.8||2.8.3.9	AceKR31_16082	k__Bacteria;p__Bacillota;c__Clostridia;o__Eubacteriales;f__Unclassified;g__Intestinimonas;s__Intestinimonas butyriciproducens
2.8.3.8||2.8.3.9	AceKR31_16082	k__Bacteria;p__Bacillota;c__Clostridia;o__Eubacteriales;f__Unclassified;g__Intestinimonas;s__Intestinimonas butyriciproducens
2.8.3.8||2.8.3.9	AceKR31_16082	k__Bacteria;p__Bacillota;c__Clostridia;o__Eubacteriales;f__Unclassified;g__Intestinimonas;s__Intestinimonas butyriciproducens
2.8.3.8||2.8.3.9	AceKR31_16083	k__Bacteria;p__Bacillota;c__Clostridia;o__Eubacteriales
2.8.3.8||2.8.3.9	AceKR31_16083	k__Bacteria;p__Bacillota;c__Clostridia;o__Eubacteriales
2.8.3.8||2.8.3.9	AceKR31_16083	k__Bacteria;p__Bacillota;c__Clostridia;o__Eubacteriales
2.8.3.8||2.8.3.9	AceKR31_16083	k__Bacteria;p__Bacillota;c__Clostridia;o__Eubacteriales
2.8.3.8||2.8.3.9	AceKR31_160848	k__Bacteria;p__Bacillota;c__Clostridia;o__Eubacteriales;f__Oscillospiraceae;g__Lawsonibacter;s__Lawsonibacter celer
2.8.3.8||2.8.3.9	AceKR31_160848	k__Bacteria;p__Bacillota;c__Clostridia;o__Eubacteriales;f__Oscillospiraceae;g__Lawsonibacter;s__Lawsonibacter celer
2.8.3.8||2.8.3.9	AceKR31_160848	k__Bacteria;p__Bacillota;c__Clostridia;o__Eubacteriales;f__Oscillospiraceae;g__Lawsonibacter;s__Lawsonibacter celer
2.8.3.8||2.8.3.9	AceKR31_160848	k__Bacteria;p__Bacillota;c__Clostridia;o__Eubacteriales;f__Oscillospiraceae;g__Lawsonibacter;s__Lawsonibacter celer
2.8.3.8||2.8.3.9	AceKR31_190307	k__Bacteria;p__Bacillota;c__Clostridia;o__Eubacteriales
2.8.3.8||2.8.3.9	AceKR31_190307	k__Bacteria;p__Bacillota;c__Clostridia;o__Eubacteriales
2.8.3.8||2.8.3.9	AceKR31_190307	k__Bacteria;p__Bacillota;c__Clostridia;o__Eubacteriales
2.8.3.8||2.8.3.9	AceKR31_190307	k__Bacteria;p__Bacillota;c__Clostridia;o__Eubacteriales
2.8.3.8||2.8.3.9	AceKR31_200481	k__Bacteria;p__Bacillota
2.8.3.8||2.8.3.9	AceKR31_200481	k__Bacteria;p__Bacillota
2.8.3.8||2.8.3.9	AceKR31_200481	k__Bacteria;p__Bacillota
2.8.3.8||2.8.3.9	AceKR31_200481	k__Bacteria;p__Bacillota
2.8.3.8||2.8.3.9	AceKR31_209412	k__Bacteria;p__Bacillota;c__Clostridia;o__Eubacteriales
2.8.3.8||2.8.3.9	AceKR31_209412	k__Bacteria;p__Bacillota;c__Clostridia;o__Eubacteriales
2.8.3.8||2.8.3.9	AceKR31_209412	k__Bacteria;p__Bacillota;c__Clostridia;o__Eubacteriales
2.8.3.8||2.8.3.9	AceKR31_209412	k__Bacteria;p__Bacillota;c__Clostridia;o__Eubacteriales
2.8.3.8||2.8.3.9	AceKR31_209413	k__Bacteria;p__Bacillota;c__Clostridia;o__Eubacteriales
2.8.3.8||2.8.3.9	AceKR31_209413	k__Bacteria;p__Bacillota;c__Clostridia;o__Eubacteriales
2.8.3.8||2.8.3.9	AceKR31_209413	k__Bacteria;p__Bacillota;c__Clostridia;o__Eubacteriales
2.8.3.8||2.8.3.9	AceKR31_209413	k__Bacteria;p__Bacillota;c__Clostridia;o__Eubacteriales
2.8.3.8||2.8.3.9	AceKR31_23826	k__Bacteria;p__Bacillota;c__Clostridia;o__Eubacteriales
2.8.3.8||2.8.3.9	AceKR31_23826	k__Bacteria;p__Bacillota;c__Clostridia;o__Eubacteriales
2.8.3.8||2.8.3.9	AceKR31_23826	k__Bacteria;p__Bacillota;c__Clostridia;o__Eubacteriales
2.8.3.8||2.8.3.9	AceKR31_23826	k__Bacteria;p__Bacillota;c__Clostridia;o__Eubacteriales
2.8.3.8||2.8.3.9	AceKR31_250388	k__Bacteria;p__Bacillota;c__Clostridia;o__Eubacteriales;f__Lachnospiraceae;g__Enterocloster;s__Enterocloster clostridioformis
2.8.3.8||2.8.3.9	AceKR31_250388	k__Bacteria;p__Bacillota;c__Clostridia;o__Eubacteriales;f__Lachnospiraceae;g__Enterocloster;s__Enterocloster clostridioformis
2.8.3.8||2.8.3.9	AceKR31_250388	k__Bacteria;p__Bacillota;c__Clostridia;o__Eubacteriales;f__Lachnospiraceae;g__Enterocloster;s__Enterocloster clostridioformis
2.8.3.8||2.8.3.9	AceKR31_250388	k__Bacteria;p__Bacillota;c__Clostridia;o__Eubacteriales;f__Lachnospiraceae;g__Enterocloster;s__Enterocloster clostridioformis
2.8.3.8||2.8.3.9	AceKR31_278826	k__Bacteria;p__Bacillota;c__Clostridia;o__Eubacteriales
2.8.3.8||2.8.3.9	AceKR31_278826	k__Bacteria;p__Bacillota;c__Clostridia;o__Eubacteriales
2.8.3.8||2.8.3.9	AceKR31_278826	k__Bacteria;p__Bacillota;c__Clostridia;o__Eubacteriales
2.8.3.8||2.8.3.9	AceKR31_278826	k__Bacteria;p__Bacillota;c__Clostridia;o__Eubacteriales
2.8.3.8||2.8.3.9	AceKR31_278827	k__Bacteria;p__Bacillota;c__Clostridia;o__Eubacteriales
2.8.3.8||2.8.3.9	AceKR31_278827	k__Bacteria;p__Bacillota;c__Clostridia;o__Eubacteriales
2.8.3.8||2.8.3.9	AceKR31_278827	k__Bacteria;p__Bacillota;c__Clostridia;o__Eubacteriales
2.8.3.8||2.8.3.9	AceKR31_278827	k__Bacteria;p__Bacillota;c__Clostridia;o__Eubacteriales
2.8.3.8||2.8.3.9	AceKR31_29169	k__Bacteria;p__Bacillota;c__Clostridia;o__Eubacteriales
2.8.3.8||2.8.3.9	AceKR31_29169	k__Bacteria;p__Bacillota;c__Clostridia;o__Eubacteriales
2.8.3.8||2.8.3.9	AceKR31_29169	k__Bacteria;p__Bacillota;c__Clostridia;o__Eubacteriales
2.8.3.8||2.8.3.9	AceKR31_29169	k__Bacteria;p__Bacillota;c__Clostridia;o__Eubacteriales
2.8.3.8||2.8.3.9	AceKR31_317285	k__Bacteria;p__Bacillota;c__Clostridia;o__Eubacteriales;f__Oscillospiraceae
2.8.3.8||2.8.3.9	AceKR31_317285	k__Bacteria;p__Bacillota;c__Clostridia;o__Eubacteriales;f__Oscillospiraceae
2.8.3.8||2.8.3.9	AceKR31_317285	k__Bacteria;p__Bacillota;c__Clostridia;o__Eubacteriales;f__Oscillospiraceae
2.8.3.8||2.8.3.9	AceKR31_317285	k__Bacteria;p__Bacillota;c__Clostridia;o__Eubacteriales;f__Oscillospiraceae
2.8.3.8||2.8.3.9	AceKR31_317286	k__Bacteria;p__Bacillota;c__Clostridia;o__Eubacteriales;f__Oscillospiraceae;g__Pusillibacter;s__Pusillibacter faecalis
2.8.3.8||2.8.3.9	AceKR31_317286	k__Bacteria;p__Bacillota;c__Clostridia;o__Eubacteriales;f__Oscillospiraceae;g__Pusillibacter;s__Pusillibacter faecalis
2.8.3.8||2.8.3.9	AceKR31_317286	k__Bacteria;p__Bacillota;c__Clostridia;o__Eubacteriales;f__Oscillospiraceae;g__Pusillibacter;s__Pusillibacter faecalis
2.8.3.8||2.8.3.9	AceKR31_317286	k__Bacteria;p__Bacillota;c__Clostridia;o__Eubacteriales;f__Oscillospiraceae;g__Pusillibacter;s__Pusillibacter faecalis
2.8.3.8||2.8.3.9	AceKR31_41325	k__Bacteria;p__Bacillota;c__Clostridia;o__Eubacteriales;f__Unclassified;g__Intestinimonas;s__Intestinimonas butyriciproducens
2.8.3.8||2.8.3.9	AceKR31_41325	k__Bacteria;p__Bacillota;c__Clostridia;o__Eubacteriales;f__Unclassified;g__Intestinimonas;s__Intestinimonas butyriciproducens
2.8.3.8||2.8.3.9	AceKR31_41325	k__Bacteria;p__Bacillota;c__Clostridia;o__Eubacteriales;f__Unclassified;g__Intestinimonas;s__Intestinimonas butyriciproducens
2.8.3.8||2.8.3.9	AceKR31_41325	k__Bacteria;p__Bacillota;c__Clostridia;o__Eubacteriales;f__Unclassified;g__Intestinimonas;s__Intestinimonas butyriciproducens
2.8.3.8||2.8.3.9	AceKR31_41326	k__Bacteria;p__Bacillota;c__Clostridia;o__Eubacteriales;f__Unclassified;g__Intestinimonas;s__Intestinimonas butyriciproducens
2.8.3.8||2.8.3.9	AceKR31_41326	k__Bacteria;p__Bacillota;c__Clostridia;o__Eubacteriales;f__Unclassified;g__Intestinimonas;s__Intestinimonas butyriciproducens
2.8.3.8||2.8.3.9	AceKR31_41326	k__Bacteria;p__Bacillota;c__Clostridia;o__Eubacteriales;f__Unclassified;g__Intestinimonas;s__Intestinimonas butyriciproducens
2.8.3.8||2.8.3.9	AceKR31_41326	k__Bacteria;p__Bacillota;c__Clostridia;o__Eubacteriales;f__Unclassified;g__Intestinimonas;s__Intestinimonas butyriciproducens
2.8.3.8||2.8.3.9	AceKR31_75245	k__Bacteria;p__Pseudomonadota;c__Gammaproteobacteria;o__Enterobacterales;f__Enterobacteriaceae
2.8.3.8||2.8.3.9	AceKR31_75245	k__Bacteria;p__Pseudomonadota;c__Gammaproteobacteria;o__Enterobacterales;f__Enterobacteriaceae
2.8.3.8||2.8.3.9	AceKR31_75245	k__Bacteria;p__Pseudomonadota;c__Gammaproteobacteria;o__Enterobacterales;f__Enterobacteriaceae
2.8.3.8||2.8.3.9	AceKR31_75245	k__Bacteria;p__Pseudomonadota;c__Gammaproteobacteria;o__Enterobacterales;f__Enterobacteriaceae
2.8.3.8||2.8.3.9	AceKR31_75246	k__Bacteria;p__Pseudomonadota;c__Gammaproteobacteria;o__Enterobacterales;f__Enterobacteriaceae
2.8.3.8||2.8.3.9	AceKR31_75246	k__Bacteria;p__Pseudomonadota;c__Gammaproteobacteria;o__Enterobacterales;f__Enterobacteriaceae
2.8.3.8||2.8.3.9	AceKR31_75246	k__Bacteria;p__Pseudomonadota;c__Gammaproteobacteria;o__Enterobacterales;f__Enterobacteriaceae
2.8.3.8||2.8.3.9	AceKR31_75246	k__Bacteria;p__Pseudomonadota;c__Gammaproteobacteria;o__Enterobacterales;f__Enterobacteriaceae
2.8.3.8||2.8.3.9	AceKR31_92265	k__Bacteria;p__Bacillota;c__Clostridia;o__Eubacteriales;f__Unclassified;g__Intestinimonas;s__Intestinimonas butyriciproducens
2.8.3.8||2.8.3.9	AceKR31_92265	k__Bacteria;p__Bacillota;c__Clostridia;o__Eubacteriales;f__Unclassified;g__Intestinimonas;s__Intestinimonas butyriciproducens
2.8.3.8||2.8.3.9	AceKR31_92265	k__Bacteria;p__Bacillota;c__Clostridia;o__Eubacteriales;f__Unclassified;g__Intestinimonas;s__Intestinimonas butyriciproducens
2.8.3.8||2.8.3.9	AceKR31_92265	k__Bacteria;p__Bacillota;c__Clostridia;o__Eubacteriales;f__Unclassified;g__Intestinimonas;s__Intestinimonas butyriciproducens
2.8.3.8||2.8.3.9	AceKR31_92266	k__Bacteria;p__Bacillota;c__Clostridia;o__Eubacteriales;f__Unclassified;g__Intestinimonas;s__Intestinimonas butyriciproducens
2.8.3.8||2.8.3.9	AceKR31_92266	k__Bacteria;p__Bacillota;c__Clostridia;o__Eubacteriales;f__Unclassified;g__Intestinimonas;s__Intestinimonas butyriciproducens
2.8.3.8||2.8.3.9	AceKR31_92266	k__Bacteria;p__Bacillota;c__Clostridia;o__Eubacteriales;f__Unclassified;g__Intestinimonas;s__Intestinimonas butyriciproducens
2.8.3.8||2.8.3.9	AceKR31_92266	k__Bacteria;p__Bacillota;c__Clostridia;o__Eubacteriales;f__Unclassified;g__Intestinimonas;s__Intestinimonas butyriciproducens
2.8.3.8||2.8.3.9	AceKR32_143183	k__Bacteria;p__Bacillota
2.8.3.8||2.8.3.9	AceKR32_143183	k__Bacteria;p__Bacillota
2.8.3.8||2.8.3.9	AceKR32_143183	k__Bacteria;p__Bacillota
2.8.3.8||2.8.3.9	AceKR32_143183	k__Bacteria;p__Bacillota
2.8.3.8||2.8.3.9	AceKR32_143909	k__Bacteria;p__Bacillota;c__Clostridia;o__Eubacteriales;f__Oscillospiraceae;g__Lawsonibacter;s__Lawsonibacter celer
2.8.3.8||2.8.3.9	AceKR32_143909	k__Bacteria;p__Bacillota;c__Clostridia;o__Eubacteriales;f__Oscillospiraceae;g__Lawsonibacter;s__Lawsonibacter celer
2.8.3.8||2.8.3.9	AceKR32_143909	k__Bacteria;p__Bacillota;c__Clostridia;o__Eubacteriales;f__Oscillospiraceae;g__Lawsonibacter;s__Lawsonibacter celer
2.8.3.8||2.8.3.9	AceKR32_143909	k__Bacteria;p__Bacillota;c__Clostridia;o__Eubacteriales;f__Oscillospiraceae;g__Lawsonibacter;s__Lawsonibacter celer
2.8.3.8||2.8.3.9	AceKR32_160886	k__Bacteria;p__Bacillota;c__Clostridia;o__Eubacteriales;f__Oscillospiraceae;g__Lawsonibacter;s__Lawsonibacter celer
2.8.3.8||2.8.3.9	AceKR32_160886	k__Bacteria;p__Bacillota;c__Clostridia;o__Eubacteriales;f__Oscillospiraceae;g__Lawsonibacter;s__Lawsonibacter celer
2.8.3.8||2.8.3.9	AceKR32_160886	k__Bacteria;p__Bacillota;c__Clostridia;o__Eubacteriales;f__Oscillospiraceae;g__Lawsonibacter;s__Lawsonibacter celer
2.8.3.8||2.8.3.9	AceKR32_160886	k__Bacteria;p__Bacillota;c__Clostridia;o__Eubacteriales;f__Oscillospiraceae;g__Lawsonibacter;s__Lawsonibacter celer
2.8.3.8||2.8.3.9	AceKR32_270063	k__Bacteria;p__Bacillota;c__Clostridia;o__Eubacteriales;f__Oscillospiraceae;g__Lawsonibacter;s__Lawsonibacter celer
2.8.3.8||2.8.3.9	AceKR32_270063	k__Bacteria;p__Bacillota;c__Clostridia;o__Eubacteriales;f__Oscillospiraceae;g__Lawsonibacter;s__Lawsonibacter celer
2.8.3.8||2.8.3.9	AceKR32_270063	k__Bacteria;p__Bacillota;c__Clostridia;o__Eubacteriales;f__Oscillospiraceae;g__Lawsonibacter;s__Lawsonibacter celer
2.8.3.8||2.8.3.9	AceKR32_270063	k__Bacteria;p__Bacillota;c__Clostridia;o__Eubacteriales;f__Oscillospiraceae;g__Lawsonibacter;s__Lawsonibacter celer
2.8.3.8||2.8.3.9	AceKR32_287821	k__Bacteria;p__Bacillota
2.8.3.8||2.8.3.9	AceKR32_287821	k__Bacteria;p__Bacillota
2.8.3.8||2.8.3.9	AceKR32_287821	k__Bacteria;p__Bacillota
2.8.3.8||2.8.3.9	AceKR32_287821	k__Bacteria;p__Bacillota
2.8.3.8||2.8.3.9	AceKR32_309994	k__Bacteria;p__Bacillota;c__Clostridia;o__Eubacteriales;f__Lachnospiraceae;g__Enterocloster;s__Enterocloster clostridioformis
2.8.3.8||2.8.3.9	AceKR32_309994	k__Bacteria;p__Bacillota;c__Clostridia;o__Eubacteriales;f__Lachnospiraceae;g__Enterocloster;s__Enterocloster clostridioformis
2.8.3.8||2.8.3.9	AceKR32_309994	k__Bacteria;p__Bacillota;c__Clostridia;o__Eubacteriales;f__Lachnospiraceae;g__Enterocloster;s__Enterocloster clostridioformis
2.8.3.8||2.8.3.9	AceKR32_309994	k__Bacteria;p__Bacillota;c__Clostridia;o__Eubacteriales;f__Lachnospiraceae;g__Enterocloster;s__Enterocloster clostridioformis
2.8.3.8||2.8.3.9	AceKR32_68711	k__Bacteria;p__Bacillota;c__Clostridia;o__Eubacteriales;f__Oscillospiraceae;g__Lawsonibacter;s__Lawsonibacter celer
2.8.3.8||2.8.3.9	AceKR32_68711	k__Bacteria;p__Bacillota;c__Clostridia;o__Eubacteriales;f__Oscillospiraceae;g__Lawsonibacter;s__Lawsonibacter celer
2.8.3.8||2.8.3.9	AceKR32_68711	k__Bacteria;p__Bacillota;c__Clostridia;o__Eubacteriales;f__Oscillospiraceae;g__Lawsonibacter;s__Lawsonibacter celer
2.8.3.8||2.8.3.9	AceKR32_68711	k__Bacteria;p__Bacillota;c__Clostridia;o__Eubacteriales;f__Oscillospiraceae;g__Lawsonibacter;s__Lawsonibacter celer
2.8.3.8||2.8.3.9	AceKR33_147744	k__Bacteria;p__Bacillota;c__Clostridia;o__Eubacteriales
2.8.3.8||2.8.3.9	AceKR33_147744	k__Bacteria;p__Bacillota;c__Clostridia;o__Eubacteriales
2.8.3.8||2.8.3.9	AceKR33_147744	k__Bacteria;p__Bacillota;c__Clostridia;o__Eubacteriales
2.8.3.8||2.8.3.9	AceKR33_147744	k__Bacteria;p__Bacillota;c__Clostridia;o__Eubacteriales
2.8.3.8||2.8.3.9	AceKR33_221203	k__Bacteria;p__Bacillota;c__Clostridia;o__Eubacteriales
2.8.3.8||2.8.3.9	AceKR33_221203	k__Bacteria;p__Bacillota;c__Clostridia;o__Eubacteriales
2.8.3.8||2.8.3.9	AceKR33_221203	k__Bacteria;p__Bacillota;c__Clostridia;o__Eubacteriales
2.8.3.8||2.8.3.9	AceKR33_221203	k__Bacteria;p__Bacillota;c__Clostridia;o__Eubacteriales
2.8.3.8||2.8.3.9	AceKR33_247225	k__Bacteria;p__Bacillota;c__Clostridia;o__Koleobacterales;f__Koleobacteraceae;g__Koleobacter;s__Koleobacter methoxysyntrophicus
2.8.3.8||2.8.3.9	AceKR33_247225	k__Bacteria;p__Bacillota;c__Clostridia;o__Koleobacterales;f__Koleobacteraceae;g__Koleobacter;s__Koleobacter methoxysyntrophicus
2.8.3.8||2.8.3.9	AceKR33_247225	k__Bacteria;p__Bacillota;c__Clostridia;o__Koleobacterales;f__Koleobacteraceae;g__Koleobacter;s__Koleobacter methoxysyntrophicus
2.8.3.8||2.8.3.9	AceKR33_247225	k__Bacteria;p__Bacillota;c__Clostridia;o__Koleobacterales;f__Koleobacteraceae;g__Koleobacter;s__Koleobacter methoxysyntrophicus
2.8.3.8||2.8.3.9	CR11_192276	k__Bacteria;p__Bacillota;c__Clostridia;o__Eubacteriales												9.51821e-06
2.8.3.8||2.8.3.9	CR11_192276	k__Bacteria;p__Bacillota;c__Clostridia;o__Eubacteriales
2.8.3.8||2.8.3.9	CR11_192276	k__Bacteria;p__Bacillota;c__Clostridia;o__Eubacteriales
2.8.3.8||2.8.3.9	CR11_192276	k__Bacteria;p__Bacillota;c__Clostridia;o__Eubacteriales
2.8.3.8||2.8.3.9	CR13_25071	k__Bacteria;p__Bacillota;c__Clostridia;o__Eubacteriales
2.8.3.8||2.8.3.9	CR13_25071	k__Bacteria;p__Bacillota;c__Clostridia;o__Eubacteriales
2.8.3.8||2.8.3.9	CR13_25071	k__Bacteria;p__Bacillota;c__Clostridia;o__Eubacteriales
2.8.3.8||2.8.3.9	CR13_25071	k__Bacteria;p__Bacillota;c__Clostridia;o__Eubacteriales
2.8.3.8||2.8.3.9	CR13_25072	k__Bacteria;p__Bacillota;c__Clostridia;o__Eubacteriales
2.8.3.8||2.8.3.9	CR13_25072	k__Bacteria;p__Bacillota;c__Clostridia;o__Eubacteriales
2.8.3.8||2.8.3.9	CR13_25072	k__Bacteria;p__Bacillota;c__Clostridia;o__Eubacteriales
2.8.3.8||2.8.3.9	CR13_25072	k__Bacteria;p__Bacillota;c__Clostridia;o__Eubacteriales
2.8.3.8||2.8.3.9	CR31_218751	k__Bacteria;p__Bacillota;c__Clostridia;o__Eubacteriales;f__Oscillospiraceae;g__Flavonifractor;s__Flavonifractor sp. DFI.6.63												9.38477e-07
2.8.3.8||2.8.3.9	CR31_218751	k__Bacteria;p__Bacillota;c__Clostridia;o__Eubacteriales;f__Oscillospiraceae;g__Flavonifractor;s__Flavonifractor sp. DFI.6.63
2.8.3.8||2.8.3.9	CR31_218751	k__Bacteria;p__Bacillota;c__Clostridia;o__Eubacteriales;f__Oscillospiraceae;g__Flavonifractor;s__Flavonifractor sp. DFI.6.63
2.8.3.8||2.8.3.9	CR31_218751	k__Bacteria;p__Bacillota;c__Clostridia;o__Eubacteriales;f__Oscillospiraceae;g__Flavonifractor;s__Flavonifractor sp. DFI.6.63
2.8.3.8||2.8.3.9	CR31_303150	k__Bacteria;p__Bacillota;c__Clostridia;o__Eubacteriales;f__Oscillospiraceae;g__Lawsonibacter;s__Lawsonibacter celer
2.8.3.8||2.8.3.9	CR31_303150	k__Bacteria;p__Bacillota;c__Clostridia;o__Eubacteriales;f__Oscillospiraceae;g__Lawsonibacter;s__Lawsonibacter celer
2.8.3.8||2.8.3.9	CR31_303150	k__Bacteria;p__Bacillota;c__Clostridia;o__Eubacteriales;f__Oscillospiraceae;g__Lawsonibacter;s__Lawsonibacter celer
2.8.3.8||2.8.3.9	CR31_303150	k__Bacteria;p__Bacillota;c__Clostridia;o__Eubacteriales;f__Oscillospiraceae;g__Lawsonibacter;s__Lawsonibacter celer
2.8.3.8||2.8.3.9	CR31_308470	k__Bacteria;p__Pseudomonadota;c__Unclassified;o__Unclassified;f__Unclassified;g__Unclassified;s__Proteobacteria bacterium CAG:495
2.8.3.8||2.8.3.9	CR31_308470	k__Bacteria;p__Pseudomonadota;c__Unclassified;o__Unclassified;f__Unclassified;g__Unclassified;s__Proteobacteria bacterium CAG:495
2.8.3.8||2.8.3.9	CR31_308470	k__Bacteria;p__Pseudomonadota;c__Unclassified;o__Unclassified;f__Unclassified;g__Unclassified;s__Proteobacteria bacterium CAG:495
2.8.3.8||2.8.3.9	CR31_308470	k__Bacteria;p__Pseudomonadota;c__Unclassified;o__Unclassified;f__Unclassified;g__Unclassified;s__Proteobacteria bacterium CAG:495
2.8.3.8||2.8.3.9	CR31_327078	k__Bacteria;p__Pseudomonadota;c__Alphaproteobacteria;o__Hyphomicrobiales;f__Stappiaceae;g__Pseudovibrio;s__Pseudovibrio flavus
2.8.3.8||2.8.3.9	CR31_327078	k__Bacteria;p__Pseudomonadota;c__Alphaproteobacteria;o__Hyphomicrobiales;f__Stappiaceae;g__Pseudovibrio;s__Pseudovibrio flavus
2.8.3.8||2.8.3.9	CR31_327078	k__Bacteria;p__Pseudomonadota;c__Alphaproteobacteria;o__Hyphomicrobiales;f__Stappiaceae;g__Pseudovibrio;s__Pseudovibrio flavus
2.8.3.8||2.8.3.9	CR31_327078	k__Bacteria;p__Pseudomonadota;c__Alphaproteobacteria;o__Hyphomicrobiales;f__Stappiaceae;g__Pseudovibrio;s__Pseudovibrio flavus
2.8.3.8||2.8.3.9	CR31_59122	k__Bacteria;p__Pseudomonadota;c__Gammaproteobacteria;o__Enterobacterales;f__Enterobacteriaceae;g__Citrobacter
2.8.3.8||2.8.3.9	CR31_59122	k__Bacteria;p__Pseudomonadota;c__Gammaproteobacteria;o__Enterobacterales;f__Enterobacteriaceae;g__Citrobacter
2.8.3.8||2.8.3.9	CR31_59122	k__Bacteria;p__Pseudomonadota;c__Gammaproteobacteria;o__Enterobacterales;f__Enterobacteriaceae;g__Citrobacter
2.8.3.8||2.8.3.9	CR31_59122	k__Bacteria;p__Pseudomonadota;c__Gammaproteobacteria;o__Enterobacterales;f__Enterobacteriaceae;g__Citrobacter
2.8.3.8||2.8.3.9	CR31_80311	k__Bacteria;p__Bacillota;c__Clostridia;o__Eubacteriales;f__Oscillospiraceae
2.8.3.8||2.8.3.9	CR31_80311	k__Bacteria;p__Bacillota;c__Clostridia;o__Eubacteriales;f__Oscillospiraceae
2.8.3.8||2.8.3.9	CR31_80311	k__Bacteria;p__Bacillota;c__Clostridia;o__Eubacteriales;f__Oscillospiraceae
2.8.3.8||2.8.3.9	CR31_80311	k__Bacteria;p__Bacillota;c__Clostridia;o__Eubacteriales;f__Oscillospiraceae
2.8.3.8||2.8.3.9	CR31_80312	k__Bacteria;p__Bacillota;c__Clostridia;o__Eubacteriales;f__Oscillospiraceae
2.8.3.8||2.8.3.9	CR31_80312	k__Bacteria;p__Bacillota;c__Clostridia;o__Eubacteriales;f__Oscillospiraceae
2.8.3.8||2.8.3.9	CR31_80312	k__Bacteria;p__Bacillota;c__Clostridia;o__Eubacteriales;f__Oscillospiraceae
2.8.3.8||2.8.3.9	CR31_80312	k__Bacteria;p__Bacillota;c__Clostridia;o__Eubacteriales;f__Oscillospiraceae
2.8.3.8||2.8.3.9	CR32_221466	k__Bacteria;p__Bacillota;c__Clostridia;o__Eubacteriales;f__Eubacteriales Family XIII. Incertae Sedis;g__Aminipila;s__Aminipila butyrica
2.8.3.8||2.8.3.9	CR32_221466	k__Bacteria;p__Bacillota;c__Clostridia;o__Eubacteriales;f__Eubacteriales Family XIII. Incertae Sedis;g__Aminipila;s__Aminipila butyrica
2.8.3.8||2.8.3.9	CR32_221466	k__Bacteria;p__Bacillota;c__Clostridia;o__Eubacteriales;f__Eubacteriales Family XIII. Incertae Sedis;g__Aminipila;s__Aminipila butyrica
2.8.3.8||2.8.3.9	CR32_221466	k__Bacteria;p__Bacillota;c__Clostridia;o__Eubacteriales;f__Eubacteriales Family XIII. Incertae Sedis;g__Aminipila;s__Aminipila butyrica
2.8.3.8||2.8.3.9	CR32_225141	k__Bacteria;p__Bacillota;c__Clostridia;o__Eubacteriales;f__Oscillospiraceae;g__Lawsonibacter;s__Lawsonibacter celer
2.8.3.8||2.8.3.9	CR32_225141	k__Bacteria;p__Bacillota;c__Clostridia;o__Eubacteriales;f__Oscillospiraceae;g__Lawsonibacter;s__Lawsonibacter celer
2.8.3.8||2.8.3.9	CR32_225141	k__Bacteria;p__Bacillota;c__Clostridia;o__Eubacteriales;f__Oscillospiraceae;g__Lawsonibacter;s__Lawsonibacter celer
2.8.3.8||2.8.3.9	CR32_225141	k__Bacteria;p__Bacillota;c__Clostridia;o__Eubacteriales;f__Oscillospiraceae;g__Lawsonibacter;s__Lawsonibacter celer
